# Supplementary material for: Assessing the impact of climate change on habitat dynamics of Hovenia dulcis in China using the MaxEnt model
Source: Front Plant Sci. 2025 Oct 21;16:1641811. doi: 10.3389/fpls.2025.1641811 (PMC12584561; doi:10.3389/fpls.2025.1641811)
Supplement: Supplementary Table 1 — Distribution information of all H. dulcis sample points collected in this study (n = 479). [file Table1.xlsx]

## Sheet: Sheet1
Supplementary Table 1. Distribution information of all H. dulcis sample points collected in this study (n= 479).
Serial Number	Latin Name of the Species	Detailed Address	Longitude	Latitude	Collection Time	Collector	Collection Number	Information Source (Platform)	Herbarium Website
S1	Hovenia dulcis	Zhuyu Peak, Xiaobeiding, Yuntai Mountain, Xiuwu County, Henan Province	113.388	35.4515	20090612	Yuntai Mountain Collection Team	0763	Chinese Virtual Herbarium	https://www.cvh.ac.cn/spms/detail.php?id=e7ecb10a
S2	Hovenia dulcis	Xiaozhaigou Scenic Area, Xiuwu County, Henan Province	113.357	35.4717	20080923	Yuntai Mountain Collection Team	0229	Chinese Virtual Herbarium	https://www.cvh.ac.cn/spms/detail.php?id=e804384a
S3	Hovenia dulcis	Leigongtian to Mao'er Mountain, Xing'an County, Guangxi Zhuang Autonomous Region			195306	Guangxi Investigation Team	770	Chinese Virtual Herbarium	https://www.cvh.ac.cn/spms/detail.php?id=e8262e68
S4	Hovenia dulcis	Mao'er Mountain, Gaozhai Village, Huajiang Township, Xing'an County, Guangxi Zhuang Autonomous Region	110.463	25.8988	195306	Guangxi Investigation Team	508	Chinese Virtual Herbarium	https://www.cvh.ac.cn/spms/detail.php?id=e8262f7d
S5	Hovenia dulcis	Shupigou, Manghe Town, Yangcheng County, Shanxi Province	112.439	35.2923	20020925	Kris Bachtell and others	075	Chinese Virtual Herbarium	https://www.cvh.ac.cn/spms/detail.php?id=e94532c7
S6	Hovenia dulcis	Damao River, Houzhenzi Office, Zhouzhi County, Shaanxi Province	107.886	33.8996	20050709	Wu Jianyong, Wu Zhenhai, Liu Yan, Wang Huafeng	149	Chinese Virtual Herbarium	https://www.cvh.ac.cn/spms/detail.php?id=eacd0b14
S7	Hovenia dulcis	Suining County, Shaoyang City, Hunan Province	110.162	26.5884	20040627	Huang Fangjun	0084	Chinese Virtual Herbarium	https://www.cvh.ac.cn/spms/detail.php?id=eacd0b9e
S8	Hovenia dulcis	Qiaotougang, Hongsu Village, Daduan Town, Tonggu County, Jiangxi Province	114.396	28.6533	20041028	Guyuan Scientific Research Team	WNB200400281	Chinese Virtual Herbarium	https://www.cvh.ac.cn/spms/detail.php?id=eacd0c30
S9	Hovenia dulcis	Jingangtai, Shangcheng County, Henan Province	115.506	31.7952	19840620	Plant Resources Investigation Team	D515	Chinese Virtual Herbarium	https://www.cvh.ac.cn/spms/detail.php?id=eacd0d58
S10	Hovenia dulcis	Hongchunshu Gou, Baotianman, Neixiang County, Henan Province	111.965	33.4198	19820825	Plant Resources Investigation Team	070	Chinese Virtual Herbarium	https://www.cvh.ac.cn/spms/detail.php?id=eacd110d
S11	Hovenia dulcis	Jigong Mountain, Xinyang City, Henan Province	114.083	31.8193	19860703	Plant Resources Investigation Team	D1827	Chinese Virtual Herbarium	https://www.cvh.ac.cn/spms/detail.php?id=eacd1194
S12	Hovenia dulcis	Liudou Mountain, Hexi Township, Nanjing County, Fujian Province	117.239	24.8827	19800730	Ye Guodong	1625	Chinese Virtual Herbarium	https://www.cvh.ac.cn/spms/detail.php?id=eace40bb
S13	Hovenia dulcis	Jidi Village, Yongji Commune, Yuncheng, Shanxi Province	111.347	35.5013	19600729	Li Caigui	0073	Chinese Virtual Herbarium	https://www.cvh.ac.cn/spms/detail.php?id=eace41ce
S14	Hovenia dulcis	Sanmen District, Longsheng County, Guangxi	109.871	25.732	20050815	Liu Biao	1958	Chinese Virtual Herbarium	https://www.cvh.ac.cn/spms/detail.php?id=eacf04bc
S15	Hovenia dulcis	Yandong Township, Ziyuan County, Guangxi Province	110.665	26.023	20050818	Zhang Hong	1604	Chinese Virtual Herbarium	https://www.cvh.ac.cn/spms/detail.php?id=eacf0546
S16	Hovenia dulcis	Lianhuan Township, Zhenfeng County, Guizhou Province	105.685	25.3329	20050525	Tan Shixing	443	Chinese Virtual Herbarium	https://www.cvh.ac.cn/spms/detail.php?id=eacf0657
S17	Hovenia dulcis	Xiejiaying, Qipanmo, Danfeng County, Shaanxi Province	110.327	33.6959	19580921	He Shanbao	316	Chinese Virtual Herbarium	https://www.cvh.ac.cn/spms/detail.php?id=eacf07f3
S18	Hovenia dulcis	Chijiao Mountain, Ganfang Forest Farm, Fengxin County, Jiangxi Province	115.407	28.694	19821010	Lai Shukun, Huang Dafu	Yi 0963	Chinese Virtual Herbarium	https://www.cvh.ac.cn/spms/detail.php?id=eacf0990
S19	Hovenia dulcis	Shangyou County, Jiangxi Province	114.559	25.7905	19710808	Jiangxi Team	225	Chinese Virtual Herbarium	https://www.cvh.ac.cn/spms/detail.php?id=eacf0a1d
S20	Hovenia dulcis	Gumiao River, Luotian County, Hubei Province	115.511	30.6677	19790602	He Qi-guo	33-3	Chinese Virtual Herbarium	https://www.cvh.ac.cn/spms/detail.php?id=ead070c4
S21	Hovenia dulcis	Gumiao River, Luotian County, Hubei Province	115.511	30.6677	19790604	He Qi-guo	38-1	Chinese Virtual Herbarium	https://www.cvh.ac.cn/spms/detail.php?id=ead071d4
S22	Hovenia dulcis	Bodaofeng, Luotian County, Hubei Province	115.409	30.7941	19790909	He Qi-guo	142-4	Chinese Virtual Herbarium	https://www.cvh.ac.cn/spms/detail.php?id=ead0725d
S23	Hovenia dulcis	Tiantang Forest Farm, Luotian County, Hubei Province	115.746	31.1026	19790729	He Qi-guo	96-9	Chinese Virtual Herbarium	https://www.cvh.ac.cn/spms/detail.php?id=ead072e4
S24	Hovenia dulcis	Shuhe Township, Yanyuan County, Sichuan Province	101.811	27.2827	19930514	Ren Zaijin	人3700	Chinese Virtual Herbarium	https://www.cvh.ac.cn/spms/detail.php?id=eadc2898
S25	Hovenia dulcis	Dakeshan Forest Recreation Area, Zhuolan Town, Miaoli County, Taiwan	120.917	24.3244	20001103	C.M.Wang	04554	Chinese Virtual Herbarium	https://www.cvh.ac.cn/spms/detail.php?id=ebc948bf
S26	Hovenia dulcis	Mihu Gou, Dawanyao, Wangou Commune, Neixiang County, Henan Province	111.79	33.2665	19610608	Funiu Mountain Investigation Team	13	Chinese Virtual Herbarium	https://www.cvh.ac.cn/spms/detail.php?id=ec2410d5
S27	Hovenia dulcis	Shi Qiao, Guanyin Hall, Shangfang Mountain, Beijing	115.832	39.684	19621003		004	Chinese Virtual Herbarium	https://www.cvh.ac.cn/spms/detail.php?id=ec241484
S28	Hovenia dulcis	Pingli County, Shaanxi Province	109.369	32.3948	19621016	Liu Jinjian,Duan Junxi	168	Chinese Virtual Herbarium	https://www.cvh.ac.cn/spms/detail.php?id=ec24171d
S29	Hovenia dulcis	Jiujiangyu, Baiyangmu, Dongcha River, Tianshui, Gansu Province	106.548	34.3566	19580721	Qinling Team in 1958	308	Chinese Virtual Herbarium	https://www.cvh.ac.cn/spms/detail.php?id=ec2417a7
S30	Hovenia dulcis	Nanhaoting Commune, Jingxing County, Hebei Province	114.064	37.7555	19710623		93	Chinese Virtual Herbarium	https://www.cvh.ac.cn/spms/detail.php?id=edc39ae7
S31	Hovenia dulcis	Fangshan, Jushuiyu Commune, Fangshan District, Beijing	115.898	39.7017	19710617	Beijing Chinese Herbal Medicine Census Team	Fang 278	Chinese Virtual Herbarium	https://www.cvh.ac.cn/spms/detail.php?id=ee1744de
S32	Hovenia dulcis	Gaoya, Ming Tombs Commune, Changping District, Beijing	116.232	40.2635	19720723		Changping 313	Chinese Virtual Herbarium	https://www.cvh.ac.cn/spms/detail.php?id=ee174567
S33	Hovenia dulcis	Shangfang Mountain, Fangshan District, Beijing	115.832	39.68	197110		s.n	Chinese Virtual Herbarium	https://www.cvh.ac.cn/spms/detail.php?id=ee174702
S34	Hovenia dulcis	Yangou, Jigong Mountain, Henan Province	114.083	31.8193	19560809	Zhang Xiangqing	20107	Chinese Virtual Herbarium	https://www.cvh.ac.cn/spms/detail.php?id=01fc78f3
S35	Hovenia dulcis	Jigong Mountain, Xinyang Prefecture, Henan Province	114.083	31.8193	19600526	Guan, Dai	70	Chinese Virtual Herbarium	https://www.cvh.ac.cn/spms/detail.php?id=01fc797a
S36	Hovenia dulcis	North Slope of Jigong Mountain Sanatorium Team, Henan Province	114.083	31.8193	19560523	Sino-German Team	389	Chinese Virtual Herbarium	https://www.cvh.ac.cn/spms/detail.php?id=01fc7a03
S37	Hovenia dulcis	South Slope of Longchiman, Song County, Henan Province	112.011	33.7089	19560924	Henan Provincial Forestry Department	1211	Chinese Virtual Herbarium	http://www.cvh.ac.cn/spms/detail.php?id=01fc7b15
S38	Hovenia dulcis	Muping County, Shandong Province	121.607	37.3929	19330827	T.N.Liou & K.M.Liou	1470	Chinese Virtual Herbarium	http://www.cvh.ac.cn/spms/detail.php?id=01fc80f2
S39	Hovenia dulcis	Qipanshi, Laoshan Mountain, Qingdao	120.668	36.2052	19590608	Zhou Taiyan and others	1181	Chinese Virtual Herbarium	http://www.cvh.ac.cn/spms/detail.php?id=01fc8288
S40	Hovenia dulcis	Nankou Town, Changping District, Beijing	116.154	40.2367	19560603	Specimen Room	1257	Chinese Virtual Herbarium	http://www.cvh.ac.cn/spms/detail.php?id=01fc84b2
S41	Hovenia dulcis	Beside Doushuai Temple, Shangfang Mountain, Beijing	115.835	39.6831	19590519	Team B	00736	Chinese Virtual Herbarium	http://www.cvh.ac.cn/spms/detail.php?id=01fc85c3
S42	Hovenia dulcis	Southwest of Guanyin Hall, Shangfang Mountain, Beijing	115.832	39.684	19590519	Team B	00290	Chinese Virtual Herbarium	http://www.cvh.ac.cn/spms/detail.php?id=01fc864c
S43	Hovenia dulcis	Qilitai, Nanzhai, Xiaocendi, Neiqiu County, Hebei Province	114.302	37.2831	19510628	Liu Xinyuan	520	Chinese Virtual Herbarium	http://www.cvh.ac.cn/spms/detail.php?id=01fc87e2
S44	Hovenia dulcis	Qilitai, Xiaocendi Village, Neiqiu County, Hebei Province	114.512	37.2868	19500711	Liu Ying	13024	Chinese Virtual Herbarium	http://www.cvh.ac.cn/spms/detail.php?id=01fc897b
S45	Hovenia dulcis	Doushuai Temple, Fangshan County, Hebei Province (Beijing)	115.835	39.6831	19560825	Specimen Room	3565	Chinese Virtual Herbarium	http://www.cvh.ac.cn/spms/detail.php?id=01fc8a97
S46	Hovenia dulcis	Yixian County, Hebei Province	115.504	39.3551	1925	Senior Agricultural Vocational School	778	Chinese Virtual Herbarium	http://www.cvh.ac.cn/spms/detail.php?id=01fc8d40
S47	Hovenia dulcis	Shuanglong Town, Ankang City, Shaanxi Province	108.95	32.4613	20050920	Chen Yansheng, Wu Zhenhai, Li Bin, Guo Xiaosi and others	3657	Chinese Virtual Herbarium	https://www.cvh.ac.cn/spms/detail.php?id=bff6e3b3
S48	Hovenia dulcis	Yanshan District, Guilin, Guangxi	110.315	25.0662	19790926	Zhou Gensheng	79021	Chinese Virtual Herbarium	http://www.cvh.ac.cn/spms/detail.php?id=01fc9b36
S49	Hovenia dulcis	Yanzikou, Bijie, Guizhou Province	105.415	27.5739	19570828	Yu Pinghua	604	Chinese Virtual Herbarium	https://www.cvh.ac.cn/spms/detail.php?id=01fca006
S50	Hovenia dulcis	Wuhan University Campus, Hubei Province	114.362	30.5586	19750706		0367	Chinese Virtual Herbarium	https://www.cvh.ac.cn/spms/detail.php?id=01fca3b9
S51	Hovenia dulcis	Huanglong Temple, Lushan Mountain, Jiangxi Province	115.975	29.5564	19740817	Guan Kejian	74344	Chinese Virtual Herbarium	https://www.cvh.ac.cn/spms/detail.php?id=01fca446
S52	Hovenia dulcis	Xiguan, Tianmu Mountain, Lin'an, Zhejiang	119.462	30.3519	19571003		25944	Chinese Virtual Herbarium	https://www.cvh.ac.cn/spms/detail.php?id=01fca6ef
S53	Hovenia dulcis	Ying 山沟，Dashuiyugou, Baiyanglin, Tianshui, Gansu Province	105.541	34.967	19510812	Liu Jimeng	10513	Chinese Virtual Herbarium	https://www.cvh.ac.cn/spms/detail.php?id=01fca7fc
S54	Hovenia dulcis	Jingangtai, Shangcheng County, Henan Province	115.506	31.7952	19840620	Plant Resources Survey Team	D0515	Chinese Virtual Herbarium	https://www.cvh.ac.cn/spms/detail.php?id=01fcaaa6
S55	Hovenia dulcis	Shangcheng County, Henan Province	115.414	31.8043	19590422		232	Chinese Virtual Herbarium	https://www.cvh.ac.cn/spms/detail.php?id=01fcaccd
S56	Hovenia dulcis	Xiangshuitai, Taohua Cave, Tongbai, Funiu Mountain, Henan Province	113.295	32.4154	19560816	Henan Forestry Department	458	Chinese Virtual Herbarium	https://www.cvh.ac.cn/spms/detail.php?id=01fcad5d
S57	Hovenia dulcis	Wulichuan, Lushi County, Henan Province	110.05	33.7762	19590714		34270	Chinese Virtual Herbarium	https://www.cvh.ac.cn/spms/detail.php?id=01fcae6c
S58	Hovenia dulcis	Shangfang Mountain, Hebei Province (Beijing)	115.832	39.68	19220719	Liu Jimeng		Chinese Virtual Herbarium	https://www.cvh.ac.cn/spms/detail.php?id=08b166bd
S59	Hovenia dulcis	Fangshan, Hebei Province (Beijing)	115.945	39.8259	19311004	H.F.Chow	41727	Chinese Virtual Herbarium	https://www.cvh.ac.cn/spms/detail.php?id=08b1674b
S60	Hovenia dulcis	Liutang Township, Lingui, Guangxi	110.299	25.0119	19971005	Li Guangzhao	16400	Chinese Virtual Herbarium	https://www.cvh.ac.cn/spms/detail.php?id=08b167d7
S61	Hovenia dulcis	Huangbaiwan, Yiziliang, Chengkou County, Chongqing	108.671	31.9532	19580623	Dai Tianlun	100974	Chinese Virtual Herbarium	https://www.cvh.ac.cn/spms/detail.php?id=08b168f3
S62	Hovenia dulcis	Xin County, Henan Province	114.886	31.6497	19590811	Xinxiang Normal College	8491	Chinese Virtual Herbarium	https://www.cvh.ac.cn/spms/detail.php?id=08b16b2b
S63	Hovenia dulcis	Houduan Nature Reserve, Gangbei Village, Zaodu Town, Jing'an County, Yichun City, Jiangxi Province	115.231	29.0189	20130801	Ye Huagu, Zeng Feiyan	LXP10-535	Chinese Virtual Herbarium	https://www.cvh.ac.cn/spms/detail.php?id=ebd9a4ef
S64	Hovenia dulcis	Beside Feijiantan Reservoir, Feijiantan Township, Yuanzhou District, Yichun City, Jiangxi Province	114.118	28.9158	20130804	Ye Huagu, Zeng Feiyan	LXP10-934	Chinese Virtual Herbarium	https://www.cvh.ac.cn/spms/detail.php?id=ebd9c122
S65	Hovenia dulcis	Surrounding Donghe Protection Station, Guanshan National Nature Reserve, Yifeng County, Yichun City, Jiangxi Province	114.583	28.5556	20130816	Ye Huagu, Zeng Feiyan	LXP10-2229	Chinese Virtual Herbarium	https://www.cvh.ac.cn/spms/detail.php?id=ebd9c1c6
S66	Hovenia dulcis	Back Mountain of Zhushandong, Mabu Township, Wanzai County, Yichun City, Jiangxi Province	114.369	28.5006	20130808	Ye Huagu, Zeng Feiyan	LXP10-1423	Chinese Virtual Herbarium	https://www.cvh.ac.cn/spms/detail.php?id=ebda2e03
S67	Hovenia dulcis	Kunming Botanical Garden, Yunnan Province	102.749	25.1467	19980814	Luo Yan	0016	Chinese Virtual Herbarium	https://www.cvh.ac.cn/spms/detail.php?id=f86db33d
S68	Hovenia dulcis	Western Tombs, Hebei	115.358	39.3582	19530612	Zhao Fu	283	Chinese Virtual Herbarium	https://www.cvh.ac.cn/spms/detail.php?id=ffa41fcd
S69	Hovenia dulcis	Lushi County, Henan Province	111.059	34.0597	19580925	Fu Jingqiu	1016	Chinese Virtual Herbarium	https://www.cvh.ac.cn/spms/detail.php?id=ffa42196
S70	Hovenia dulcis	Tingxi, Anlong County, Guizhou Province	105.307	24.9843	19910918	Flora Team of Yunnan, Guizhou and Guangxi Regions	50470	Chinese Virtual Herbarium	https://www.cvh.ac.cn/spms/detail.php?id=ffa422c7
S71	Hovenia dulcis	Qilitai, Nanzhai, Xiaocendi, Neiqiu County, Hebei Province	114.302	37.2831	19510628	Liu Xinyuan	520	Chinese Virtual Herbarium	https://www.cvh.ac.cn/spms/detail.php?id=ffa423f8
S72	Hovenia dulcis	Guangan, Dongzhi County, Anhui Province	116.937	29.9201	19970924	Tan Ceming	971223	Chinese Virtual Herbarium	https://www.cvh.ac.cn/spms/detail.php?id=ffeaefe3
S73	Hovenia dulcis	From Qingyin Pavilion to Dawo Temple, Sichuan			19391006	Liu Ende	1354	Chinese Virtual Herbarium	https://www.cvh.ac.cn/spms/detail.php?id=ffeb0c3c
S74	Hovenia dulcis	5 kilometers away from Tongbiguan Highway, Yingjiang, Dehong Prefecture, Yunnan Province	97.6627	24.6182	20081107	Wang Liyan, Gui Wei, Dao Jiangfei	SCSB-TBG-112	Chinese Virtual Herbarium	https://www.cvh.ac.cn/spms/detail.php?id=6617121b
S75	Hovenia dulcis	Xiangyuan Village, Hongtangying Township, Daoxian County, Yongzhou City, Hunan Province	111.904	25.2225	20070830	Liu Keming, Chen Wei	SCSB-HN-1004	Chinese Virtual Herbarium	https://www.cvh.ac.cn/spms/detail.php?id=66b69903
S76	Hovenia dulcis	Back Mountain of Xiaodongjiang, Quanshui Village, Dongjiang Town, Zixing, Chenzhou, Hunan Province	113.255	25.9394	20060823	Cai Xiuzhen, Xiao Lexi	SCSB-HN-0290	Chinese Virtual Herbarium	https://www.cvh.ac.cn/spms/detail.php?id=66b84ea6
S77	Hovenia dulcis	Hunan Botanical Garden, Yuhua District, Changsha, Hunan Province	113.279	28.1067	20060917	Cai Xiuzhen, Chen Wei	SCSB-HN-0337	Chinese Virtual Herbarium	https://www.cvh.ac.cn/spms/detail.php?id=66bfb2c6
S78	Hovenia dulcis	Hunan Normal University, Yuelu District, Changsha, Hunan Province	112.941	28.1896	20060913	Liu Keming, Xiao Lexi	SCSB-HN-0323	Chinese Virtual Herbarium	https://www.cvh.ac.cn/spms/detail.php?id=66bfe42f
S79	Hovenia dulcis	Zhangjiashan, Yucheng District, Ya'an City, Sichuan Province	102.99	29.9791	20070914	Liu Jing, Gu Yu, Pang Shengmiao	Y07312	Chinese Virtual Herbarium	https://www.cvh.ac.cn/spms/detail.php?id=66c29842
S80	Hovenia dulcis	Beside the Road to Laoyang's Tomb, No. 3 Branch Factory of Kunyushan Forest Farm, Muping County, Yantai City, Shandong Province	121.728	37.2685	20081012	Bian Fuhua, Lu Xuexin, Ji Wei, Zhao Ruibo	BianFH00038	Chinese Virtual Herbarium	https://www.cvh.ac.cn/spms/detail.php?id=67486ab9
S81	Hovenia dulcis	Hongshi, Wenxiao Town, Jiangkou County, Tongren City, Guizhou Province	108.636	27.6943	20101028	Zhou Yun, Wang Yong	XiangZ063	Chinese Virtual Herbarium	https://www.cvh.ac.cn/spms/detail.php?id=67673803
S82	Hovenia dulcis	Yanquan Village, Yanquan Forest Farm, Zhangxi Township, Lichuan County, Fuzhou, Jiangxi Province	116.899	27.066	20131013	Tong Heping, Wang Yuzhen	TanCM1863	Chinese Virtual Herbarium	https://www.cvh.ac.cn/spms/detail.php?id=680893cb
S83	Hovenia dulcis	Yesanpo Scenic Area, Gougezhuang Village, Yesanpo Town, Laishui County, Baoding City, Hebei Province	115.405	39.672	20170917	Niu Yulu, Gao Yanfei	NiuYL602	Chinese Virtual Herbarium	https://www.cvh.ac.cn/spms/detail.php?id=21c5bdee
S84	Hovenia dulcis	Jigong Mountain, Shihe District, Xinyang City, Henan Province	114.076	31.8055	20171116	Zhu Xinxin, Yan Minghui, Wang Jun, Shi Linlin, Xu Kun, Wang Yuxin	ZhuXX235	Chinese Virtual Herbarium	https://www.cvh.ac.cn/spms/detail.php?id=21c761e5
S85	Hovenia dulcis	On the way from Tianbao to Taoyuan, Zhuxi, Shiyan, Hubei Province	109.855	31.9071	20170620	Liu Cheng, Zhang Ting, Gan Qiliang	17CS15911	Chinese Virtual Herbarium	https://www.cvh.ac.cn/spms/detail.php?id=21ca8b04
S86	Hovenia dulcis	Nanzheng, Shaanxi Province	106.936	32.9993	1957-09-10	Fu Kunjun	10568	Chinese Virtual Herbarium	https://www.cvh.ac.cn/spms/detail.php?id=bf69c6a2
S87	Hovenia dulcis	Lushi County, Henan Province	111.059	34.0597	19580925	Fu Jingqiu	1037	Chinese Virtual Herbarium	https://www.cvh.ac.cn/spms/detail.php?id=bf69c079
S88	Hovenia dulcis	Beiping Commune, Chengkou, Sichuan (Chongqing)	108.664	31.9477	19590715	Li Peiyuan	3841	Chinese Virtual Herbarium	https://www.cvh.ac.cn/spms/detail.php?id=bf69f077
S89	Hovenia dulcis	Yanziping, Hefeng, Hubei Province	109.781	29.8582	19590430	Peng Fusong	755	Chinese Virtual Herbarium	https://www.cvh.ac.cn/spms/detail.php?id=bf69ef33
S90	Hovenia dulcis	Shangfang Mountain, Fangshan District, Beijing	115.832	39.68	19341003	T.N.Liou	8357	Chinese Virtual Herbarium	https://www.cvh.ac.cn/spms/detail.php?id=bf69f1af
S91	Hovenia dulcis	Shangfang Mountain, Beijing	115.821	39.6649	19350627	F.Y.Hwang	141	Chinese Virtual Herbarium	https://www.cvh.ac.cn/spms/detail.php?id=bf69f113
S92	Hovenia dulcis	Mao'ya Mountain, Kang County, Gansu Province	105.624	33.7183	19390820	W.Y .Hsia	6211	Chinese Virtual Herbarium	https://www.cvh.ac.cn/spms/detail.php?id=bf69f55d
S93	Hovenia dulcis	Dongchizi Village, Taoping Township, Danfeng County, Shaanxi Province	110.638	33.7463	19580801	Wild Plant Survey Team of Shaanxi Province	531	Chinese Virtual Herbarium	https://www.cvh.ac.cn/spms/detail.php?id=bf69f7d3
S94	Hovenia dulcis	Nanwutai, Shaanxi Province	108.974	34.0189	19330822	G. Fengel	86	Chinese Virtual Herbarium	https://www.cvh.ac.cn/spms/detail.php?id=bf69f86f
S95	Hovenia dulcis	Funiu Mountain, Lushi County, Henan Province	111.057	34.0552	1962	Henan Agricultural College	8309	Chinese Virtual Herbarium	https://www.cvh.ac.cn/spms/detail.php?id=bf69f90b
S96	Hovenia dulcis	Qihe Forest Farm, Lushi County, Henan Province	110.884	33.7838	19620903	Henan Agricultural College	2619	Chinese Virtual Herbarium	https://www.cvh.ac.cn/spms/detail.php?id=bf69f9a8
S97	Hovenia dulcis	Wugongshan Home, Anfu, Jiangxi Province	114.189	27.4624	19630803	Yue Junsan and others	2717	Chinese Virtual Herbarium	https://www.cvh.ac.cn/spms/detail.php?id=ed4d66d9
S98	Hovenia dulcis	Near Linze, Dafen District, Suichuan County, Jiangxi Province	114.217	26.2552	19630930	Yue Junsan and others	4425	Chinese Virtual Herbarium	https://www.cvh.ac.cn/spms/detail.php?id=ed4d6777
S99	Hovenia dulcis	Near Neiliang Commune, Dayu County, Jiangxi Province	114.092	25.3952	19620604	Yue Junsan and others	1164	Chinese Virtual Herbarium	https://www.cvh.ac.cn/spms/detail.php?id=ed4d68b2
S100	Hovenia dulcis	Huangshi, Jiuhua Mountain, Qingyang, Anhui Province	117.84	30.4425	19590527		5964	Chinese Virtual Herbarium	https://www.cvh.ac.cn/spms/detail.php?id=ed4d694f
S101	Hovenia dulcis	Huading Temple, Tiantai County, Zhejiang Province	121.102	29.2565	19590713		27904	Chinese Virtual Herbarium	https://www.cvh.ac.cn/spms/detail.php?id=ed4d69eb
S102	Hovenia dulcis	Shangqilichong, Baidian, Guangde, Anhui Province	119.254	30.7723	19590723	Zuo Daxun, Shan Renhua	3095	Chinese Virtual Herbarium	https://www.cvh.ac.cn/spms/detail.php?id=ed4d6b26
S103	Hovenia dulcis	Wulian Mountain, Wulian County, Shandong Province	119.4	35.5051	19590719	Zhou Taiyan and others	5079	Chinese Virtual Herbarium	https://www.cvh.ac.cn/spms/detail.php?id=ed4d6bc3
S104	Hovenia dulcis	Zhenba County, Shaanxi Province	107.901	32.5428	19990721	Wang Qingwa	472	Chinese Virtual Herbarium	https://www.cvh.ac.cn/spms/detail.php?id=42444c5f
S105	Hovenia dulcis	Dashu Mountain, Hefei, Anhui Province	117.184	31.8469	19961110	Yin Hualin, H. L. Yin	967016	Chinese Virtual Herbarium	https://www.cvh.ac.cn/spms/detail.php?id=205e7c0c
S106	Hovenia dulcis	Nonggang Nature Reserve, Guangxi	107.042	22.4395	19800511	Nonggang Comprehensive Survey Team	12166	Chinese Virtual Herbarium	https://www.cvh.ac.cn/spms/detail.php?id=c1a82cf3
S107	Hovenia dulcis	Tianping Mountain, Huaping District, Longsheng County, Guangxi	109.915	25.6347	19840918	Wei Yuzong, Lü Qinghua	20381	Chinese Virtual Herbarium	https://www.cvh.ac.cn/spms/detail.php?id=c1a82d98
S108	Hovenia dulcis	Dingxiao Commune, Xingyi, Guizhou Province	105.651	25.1289	19600709	Guizhou Team	6601	Chinese Virtual Herbarium	https://www.cvh.ac.cn/spms/detail.php?id=eba6c8e7
S109	Hovenia dulcis	Mao Hongchong, Huaping Forest, Longsheng, Guangxi	109.965	24.5457	19620919	Liang Choufen	33010	Chinese Virtual Herbarium	https://www.cvh.ac.cn/spms/detail.php?id=eba6ca33
S110	Hovenia dulcis	Huaiyuan Commune, Yishan County, Guangxi	108.675	24.5045	198010		263	Chinese Virtual Herbarium	https://www.cvh.ac.cn/spms/detail.php?id=f535441d
S111	Hovenia dulcis	Near Doushuai Temple, Shangfang Mountain, Fangshan District, Beijing	115.835	39.6831	19750902	Zhou Bangkai	01	Chinese Virtual Herbarium	https://www.cvh.ac.cn/spms/detail.php?id=d84d31f9
S112	Hovenia dulcis	Hangzhou Botanical Garden, Zhejiang Province	120.123	30.2569	20020828	Zhu Qiugui, Liu Qingwen	218	Chinese Virtual Herbarium	https://www.cvh.ac.cn/spms/detail.php?id=e945a207
S113	Hovenia dulcis	Shenxigou, Hongkou Township, Dujiangyan City, Sichuan Province	103.638	31.0965	20030922	Zhu Dahai, Wang Yong, Shang Tao	1777	Chinese Virtual Herbarium	https://www.cvh.ac.cn/spms/detail.php?id=e94cb2f0
S114	Hovenia dulcis	Longyunqian, Dinghu Mountain, Guangdong Province	112.556	23.1781	19631014	Ding Guangqi, Shi Guoliang	1062	Chinese Virtual Herbarium	https://www.cvh.ac.cn/spms/detail.php?id=e98d614f
S115	Hovenia dulcis	Bushan Pavilion, Dinghu Mountain, Guangdong Province	112.56	23.1696	19630528	Ding Guangqi, Shi Guoliang	467	Chinese Virtual Herbarium	https://www.cvh.ac.cn/spms/detail.php?id=e98d61ec
S116	Hovenia dulcis	Bailujiao, Hongzhai Township, Mengzi County, Yunnan Province	103.395	23.3501	19400906	Wang Qiwu	81508	Chinese Virtual Herbarium	https://www.cvh.ac.cn/spms/detail.php?id=e98d6289
S117	Hovenia dulcis	Dongping Village, Datang District, Lingui County, Guangxi Province	110.035	25.3859	19520622	Liang Choufen	30619	Chinese Virtual Herbarium	https://www.cvh.ac.cn/spms/detail.php?id=e98d6326
S118	Hovenia dulcis	Wangfanghanxiashe, Ningdu, Jiangxi Province	116.128	26.1931	19581017	Hu Qiming	5477	Chinese Virtual Herbarium	https://www.cvh.ac.cn/spms/detail.php?id=d96ac3b8
S119	Hovenia dulcis	Huanglong, Lushan Mountain, Jiangxi Province	114.017	29.0433	19510702	Wang Mingjin	000777	Chinese Virtual Herbarium	https://www.cvh.ac.cn/spms/detail.php?id=d96ac76f
S120	Hovenia dulcis	In front of Huanglong Temple, Lushan Mountain, Jiangxi Province	114.017	29.0433	19511015	Zou Yuan	01054	Chinese Virtual Herbarium	https://www.cvh.ac.cn/spms/detail.php?id=d96ac8a4
S121	Hovenia dulcis	Guanshan, Huanggang Mountain, Yifeng County, Jiangxi Province	114.755	28.5604	19750829	Lai Shushen, Li Qihe, Yang Jianguo, Zhang Shaochun	50	Chinese Virtual Herbarium	https://www.cvh.ac.cn/spms/detail.php?id=d96aca77
S122	Hovenia dulcis	Wuyi Mountain, Jiangxi Province	117.821	28.0072	19580815	Nie Minxiang	4076	Chinese Virtual Herbarium	https://www.cvh.ac.cn/spms/detail.php?id=d96ad441
S123	Hovenia dulcis	Ruijin, Jiangxi Province	116.041	25.8816	19580730	Hu Qiming	3984	Chinese Virtual Herbarium	https://www.cvh.ac.cn/spms/detail.php?id=d96adafe
S124	Hovenia dulcis	Tianquan County, Sichuan Province	102.77	30.0658	19280907	W.P.Fang	3433	Chinese Virtual Herbarium	https://www.cvh.ac.cn/spms/detail.php?id=d99c8519
S125	Hovenia dulcis	Mao County, Sichuan Province	103.857	31.6861	19280926	W.P.Fang	5531	Chinese Virtual Herbarium	https://www.cvh.ac.cn/spms/detail.php?id=d99c85b6
S126	Hovenia dulcis	Group 2, Dagou Village, Xinglong Township, Dafang County, Guizhou Province	105.669	27.5286	20160523	Wang Yixing	522422160523010LY	Chinese Virtual Herbarium	https://www.cvh.ac.cn/spms/detail.php?id=fa8ce759
S127	Hovenia dulcis	Daxing Village, Zhazuo Town, Guizhou Province	106.716	26.8354	20151007	Guo Zhengke	520123151001429LY	Chinese Virtual Herbarium	https://www.cvh.ac.cn/spms/detail.php?id=fa9093ba
S128	Hovenia dulcis	Shibaogou, Yungui Township, Guizhou Province	104.138	27.2805	20140730	Weining Team	522427140730576LY	Chinese Virtual Herbarium	https://www.cvh.ac.cn/spms/detail.php?id=faa8e7bf
S129	Hovenia dulcis	Guanggu Mountain, Wuzhifeng Township, Ji'an City, Jiangxi Province	113.775	28.4609	20161031	Zhao Wanyi, Liu Zhongcheng, Xu Kewang, Zhang Xinjian, Zhang Jijun, Yang Ping, Ye Fan	Lxp-13-22381	Chinese Virtual Herbarium	https://www.cvh.ac.cn/spms/detail.php?id=20674836
S130	Hovenia dulcis	Zhongtanxi River Area, Taiping, Shuifu, Yunnan Province	104.235	28.5578	20020425	Liu Zhengyu	2022129	Chinese Virtual Herbarium	https://www.cvh.ac.cn/spms/detail.php?id=1ffe6114
S131	Hovenia dulcis	Simianshan Mountain, Jiangjin District, Chongqing City	106.402	28.6183	20120708	Jiangjin Team	500116-356-01	Chinese Virtual Herbarium	https://www.cvh.ac.cn/spms/detail.php?id=1ffe61c8
S132	Hovenia dulcis	Huangshan Mountain, Anhui Province	118.17	30.1563	19260727	Qian Chongshu	1140	Chinese Virtual Herbarium	https://www.cvh.ac.cn/spms/detail.php?id=f122024a
S133	Hovenia dulcis	Jigong Mountain in the Dabie Mountain Area, Shihe District, Xinyang City, Henan Province	114.076	31.8053	20171116	Zhu Xinxin, Yan Minghui, Wang Jun, Shi Linlin, Xu Kun, Wang Yuxin	ZHUXX235	Chinese Virtual Herbarium	https://www.cvh.ac.cn/spms/detail.php?id=1fe39495
S134	Hovenia dulcis	Yanquan Forest Farm, Lichuan County, Jiangxi Province	116.912	27.0684	20131013	Tong Heping, Wang Yuzhen	Tancm1863	Chinese Virtual Herbarium	https://www.cvh.ac.cn/spms/detail.php?id=f5dfaf91
S135	Hovenia dulcis	Guangan, Dongzhi County, Anhui Province	116.945	29.9226	19970924	Tan Ceming, Xia Qiufu	971223	Chinese Virtual Herbarium	https://www.cvh.ac.cn/spms/detail.php?id=f7a3c3fc
S136	Hovenia dulcis	Huanggang, Xiushui County, Jiangxi Province	114.781	28.8618	19960910	Li Lixin	9609430	Chinese Virtual Herbarium	https://www.cvh.ac.cn/spms/detail.php?id=f7a3c536
S137	Hovenia dulcis	Guigang City, Guangxi						Chinese Virtual Herbarium	https://www.cvh.ac.cn/spms/detail.php?id=202be467
S138	Hovenia dulcis	From Qinling Mountains to Daba Mountains, Shaanxi Province	108.387	33.8175	20090800	Xue Shuai	40032140	Chinese Virtual Herbarium	https://www.cvh.ac.cn/spms/detail.php?id=efa20132
S139	Hovenia dulcis	Kunyu Mountain, Yantai, Shandong Province	121.78	37.2563	19970715	Liu Quanru	19970715078	Chinese Virtual Herbarium	https://www.cvh.ac.cn/spms/detail.php?id=efa201d0
S140	Hovenia dulcis	Xiangling, Dongzhi County, Anhui Province	116.905	30.0006	19970924	Tan Ceming	971223	Chinese Virtual Herbarium	https://www.cvh.ac.cn/spms/detail.php?id=f5dfaef4
S141	Hovenia dulcis	Laoshan Mountain, Wanggezhuang Town, Laoshan District, Qingdao City, Shandong Province	120.653	36.2347	20110729	Hou Yuantong	11988	Chinese Virtual Herbarium	https://www.cvh.ac.cn/spms/detail.php?id=ee9273dc
S142	Hovenia dulcis	Jiajiang County, Sichuan Province	103.585	29.7472	19970428	Lu Duanzheng		Chinese Virtual Herbarium	https://www.cvh.ac.cn/spms/detail.php?id=f3eb2244
S143	Hovenia dulcis	Huanglong Temple, Lushan Mountain, Jiangxi Province	114.017	29.0433	19740817	Wang Jingwu	748188	Chinese Virtual Herbarium	https://www.cvh.ac.cn/spms/detail.php?id=f3f97d9c
S144	Hovenia dulcis	Gouya, Changping, Beijing	116.188	40.3051	197607	Wang Jingwu	0	Chinese Virtual Herbarium	https://www.cvh.ac.cn/spms/detail.php?id=f3f981e6
S145	Hovenia dulcis	Dabie Mountain, Henan Province	114.02	33.6018	196307	Cao Songmao	288	Chinese Virtual Herbarium	https://www.cvh.ac.cn/spms/detail.php?id=e2a7bfaa
S146	Hovenia dulcis	Xixia County, Henan Province	111.492	33.3093	195908	Zhang Ziyi	1160	Chinese Virtual Herbarium	https://www.cvh.ac.cn/spms/detail.php?id=e2a7c2b6
S147	Hovenia dulcis	, Xinxiang Teachers' College, Henan Province (The specific content of "" is not clear, so it is translated like this)						Chinese Virtual Herbarium	https://www.cvh.ac.cn/spms/detail.php?id=e2a7c8de
S148	Hovenia dulcis	Jigong Mountain, Henan Province	114.083	31.8193	195909	Wang Yin'an	017	Chinese Virtual Herbarium	https://www.cvh.ac.cn/spms/detail.php?id=e2a7c979
S149	Hovenia dulcis	Shangshui County, Henan Province	114.616	33.5501	20080801	Wan Junling	117	Chinese Virtual Herbarium	https://www.cvh.ac.cn/spms/detail.php?id=e2b7b24c
S150	Hovenia dulcis	Huanglianshu, Henan Province (It may not be a complete address, if it is a place name, this is a simple translation)	113.276	33.8162	199807	Xin Zehua	0102	Chinese Virtual Herbarium	https://www.cvh.ac.cn/spms/detail.php?id=e2c97afe
S151	Hovenia dulcis	Tiantan Mountain, Henan Province	112.568	35.1512	199607	Lv Lizhi	0553	Chinese Virtual Herbarium	https://www.cvh.ac.cn/spms/detail.php?id=e2c97b9a
S152	Hovenia dulcis	Yingshan, Hubei Province	113.832	31.6306	200706	Wang Jinping	200602035	Chinese Virtual Herbarium	https://www.cvh.ac.cn/spms/detail.php?id=e2db029d
S153	Hovenia dulcis	Yingshan, Hubei Province	114.832	32.6306	200707	Wang Jinping	2006020710	Chinese Virtual Herbarium	https://www.cvh.ac.cn/spms/detail.php?id=e2db033d
S154	Hovenia dulcis	Dabie Mountain, Henan Province	114.02	33.6018	19590904	Zhao Ningyuan		Chinese Virtual Herbarium	https://www.cvh.ac.cn/spms/detail.php?id=e2dba4c2
S155	Hovenia dulcis	Gaolin, Gaowangjie Town, Guzhang County, Hunan Province	110.048	28.4069	20100715	Xu Liang, Zhang Daigui	400191111	Chinese Virtual Herbarium	https://www.cvh.ac.cn/spms/detail.php?id=f373e371
S156	Hovenia dulcis	Danzhai County, Guizhou Province	107.801	26.2054	198207	80th Grade Internship Team	038	Chinese Virtual Herbarium	https://www.cvh.ac.cn/spms/detail.php?id=ee085670
S157	Hovenia dulcis	Jinping County, Guizhou Province	109.209	26.687	196506	Wang Yumin	650859	Chinese Virtual Herbarium	https://www.cvh.ac.cn/spms/detail.php?id=ee48ec52
S158	Hovenia dulcis	Zhazuo, Xiuwen, Guizhou Province	106.728	26.8624	19890715	Class 1, Forestry Major in 1987		Chinese Virtual Herbarium	https://www.cvh.ac.cn/spms/detail.php?id=f8aac1d2
S159	Hovenia dulcis	Niubeiliang, Yingpan Town, Zhashui County, Shaanxi Province	109.164	33.8567	20120613	Li Sifeng, Li Bin, Zhang Ying, Li Weimin	17211	Chinese Virtual Herbarium	https://www.cvh.ac.cn/spms/detail.php?id=f5dfb0cc
S160	Hovenia dulcis	Niubeiliang Forest Park, Yingpan Town, Zhashui County, Shaanxi Province	109.044	33.7797	20120613	Li Sifeng, Li Bin, Zhang Ying, Zhou Yafu	17066	Chinese Virtual Herbarium	https://www.cvh.ac.cn/spms/detail.php?id=f5dfb16a
S161	Hovenia dulcis	Pingli County, Shaanxi Province	109.369	32.3948	19660613	Qinling Survey Team of Shaanxi Province	292	Chinese Virtual Herbarium	https://www.cvh.ac.cn/spms/detail.php?id=fbcf5222
S162	Hovenia dulcis	Changsha Commune, Xunyang County, Shaanxi Province	109.528	32.8726	19660904	Qinling Survey Team of Shaanxi Province	0018	Chinese Virtual Herbarium	https://www.cvh.ac.cn/spms/detail.php?id=fbcf52bf
S163	Hovenia dulcis	Shizi Mountain, Wuchang, Hubei Province	114.371	30.5765	19770920	Chen Zhiyuan	1030	Chinese Virtual Herbarium	https://www.cvh.ac.cn/spms/detail.php?id=f35f3204
S164	Hovenia dulcis	Lengshui Town, Guixi, Jiangxi Province	117.197	27.9131		Ge Gang, Liu Yizhen	0810095	Chinese Virtual Herbarium	https://www.cvh.ac.cn/spms/detail.php?id=5d4abc4b
S165	Hovenia dulcis	Wanxian Mountain, Huixian County, Henan Province	113.623	35.7265	20110705	Department of Life Sciences	12341	Chinese Virtual Herbarium	https://www.cvh.ac.cn/spms/detail.php?id=ee4e6603
S166	Hovenia dulcis	Kunlunpo of Wanxian Mountain, Huixian County, Henan Province -- Shanxi Territory	113.629	35.7311	20190630	3—2	28	Chinese Virtual Herbarium	https://www.cvh.ac.cn/spms/detail.php?id=5311d7fd
S167	Hovenia dulcis	Wuchenhe Town, Xinxian County, Henan Province	114.805	31.7609	20171005	Li Jiamei	01	Chinese Virtual Herbarium	https://www.cvh.ac.cn/spms/detail.php?id=5af1a373
S168	Hovenia dulcis	Wanxian Mountain, Huixian County, Xinxiang, Henan Province	113.63	35.7239	20180701	The Third Group of Class 1, Department of Life Sciences	06	Chinese Virtual Herbarium	https://www.cvh.ac.cn/spms/detail.php?id=5b161ab2
S169	Hovenia dulcis	Nanhu Town, Donggang District, Rizhao, Shandong Province	119.356	35.4874	20130517	Hui Shenghua, Qin Lanxiang	461	Chinese Virtual Herbarium	https://www.cvh.ac.cn/spms/detail.php?id=fb92d4c6
S170	Hovenia dulcis	Ma'er Mountain, Wulian, Shandong Province	119.338	35.7425	20121016	Li Fangzheng	0121	Chinese Virtual Herbarium	https://www.cvh.ac.cn/spms/detail.php?id=fb92d562
S171	Hovenia dulcis	Qianfo Cave (Yangtian Mountain), Shandong Province	118.296	36.4688	20120811	Liu Qiong	181	Chinese Virtual Herbarium	https://www.cvh.ac.cn/spms/detail.php?id=fb92d69a
S172	Hovenia dulcis	No. 3 Branch of Kunyu Mountain, Shandong Province	121.78	37.2563	20120609	Liu Qiong	384	Chinese Virtual Herbarium	https://www.cvh.ac.cn/spms/detail.php?id=fb92d7d2
S173	Hovenia dulcis	Mingxia Cave, Shandong Province	120.674	36.1611	20120809	Zang Dekui	121295	Chinese Virtual Herbarium	https://www.cvh.ac.cn/spms/detail.php?id=fb936854
S174	Hovenia dulcis	Suolitou Village, Daze Mountain Town, Pingdu City, Shandong Province	120.011	36.9628	20120817	Xin Hua	119	Chinese Virtual Herbarium	https://www.cvh.ac.cn/spms/detail.php?id=fb938040
S175	Hovenia dulcis	Shangqing Palace, Shandong Province	120.674	36.1544	20120812	Zang Dekui	121369	Chinese Virtual Herbarium	https://www.cvh.ac.cn/spms/detail.php?id=fb93817e
S176	Hovenia dulcis	Huayan Temple, Shandong Province	120.688	36.211	20120923	Zang Dekui	121824	Chinese Virtual Herbarium	https://www.cvh.ac.cn/spms/detail.php?id=fb93848f
S177	Hovenia dulcis	Dujiaoping Village, Donggang District, Rizhao, Shandong Province	119.402	35.5055	20130517	Hui Shenghua, Qin Lanxiang	462	Chinese Virtual Herbarium	https://www.cvh.ac.cn/spms/detail.php?id=fb98c942
S178	Hovenia dulcis	Luodian County, Guizhou Province	106.757	25.4356	19750607	Huang Weilian, Tu Yulin	97	Chinese Virtual Herbarium	https://www.cvh.ac.cn/spms/detail.php?id=fa627108
S179	Hovenia dulcis	Yuntai Mountain, Shibing, Guizhou Province	108.134	27.1244	19970523	Long Zhizheng	30427	Chinese Virtual Herbarium	https://www.cvh.ac.cn/spms/detail.php?id=4ea0fc8d
S180	Hovenia dulcis	Shangfang Mountain, Fangshan County, Beijing	115.832	39.68	19810806	Liu Jianshi	0010	Chinese Virtual Herbarium	https://www.cvh.ac.cn/spms/detail.php?id=f31115f3
S181	Hovenia dulcis	Huanglong Temple, Lushan Mountain, Jiangxi Province	114.017	29.0433	19740817	Lai Shushen, Hu Xiangheng, Zhang Shaochun	748188	Chinese Virtual Herbarium	https://www.cvh.ac.cn/spms/detail.php?id=54d2cb4d
S182	Hovenia dulcis	Jiahe County Medicinal Materials Company, Hunan Province	112.373	25.5896	19860612	Li Qingshun	59	Chinese Virtual Herbarium	https://www.cvh.ac.cn/spms/detail.php?id=f0a908dc
S183	Hovenia dulcis	Taoyuan County, Hunan Province	111.491	28.9091	19860624	Wan Zhiwu	860217	Chinese Virtual Herbarium	https://www.cvh.ac.cn/spms/detail.php?id=f0aa7435
S184	Hovenia dulcis	Cultivated Hilly Area beside the Road of Chengguan Town, Linwu County, Hunan Province	112.565	25.2817	19860717	Deng Hongquan	102	Chinese Virtual Herbarium	https://www.cvh.ac.cn/spms/detail.php?id=f0ab01c3
S185	Hovenia dulcis	Wangchengpo, Hunan Province	112.92	28.2176	19610913	Xu Chen		Chinese Virtual Herbarium	https://www.cvh.ac.cn/spms/detail.php?id=f0b0ec24
S186	Hovenia dulcis	Laoshan Mountain, Shandong Province	120.475	36.1135	197408	Liu Wenliang	74071	Chinese Virtual Herbarium	https://www.cvh.ac.cn/spms/detail.php?id=f0e0349c
S187	Hovenia dulcis	Shangqing Palace on Laoshan Mountain, Shandong Province	120.673	36.1545	197410	The Graduates of 1973		Chinese Virtual Herbarium	https://www.cvh.ac.cn/spms/detail.php?id=f0e0398f
S188	Hovenia dulcis	Houdaha River, Manghe Brigade, Sanglin Commune, Yangcheng County, Shanxi Province	112.448	35.2617	19820528	Liu Tianwei, Zeng Zhaobin	261	Chinese Virtual Herbarium	https://www.cvh.ac.cn/spms/detail.php?id=4a6a46d2
S189	Hovenia dulcis	Guniujiang Nature Reserve, Chizhou City, Anhui Province	117.498	30.1579	20160517	Shao Jianwen, Zhang Wei, Meng Weiqi	ANUB01062	Chinese Virtual Herbarium	https://www.cvh.ac.cn/spms/detail.php?id=f9c5c1c3
S190	Hovenia dulcis	Guniujiang Nature Reserve, Shitai County, Chizhou City, Anhui Province	117.498	30.1579	20171027	Zhang Wei, Wang Huifeng, Li Yongquan, Zhang Chao	ANUB03566	Chinese Virtual Herbarium	https://www.cvh.ac.cn/spms/detail.php?id=f9c627f9
S191	Hovenia dulcis	Shabazi, Laohegou, Pingwu County, Sichuan Province	104.727	32.5122	20050809	Zhu Dahai, Yu Yifu, Shu Cheng, Chen Xianghui	0165	Chinese Virtual Herbarium	https://www.cvh.ac.cn/spms/detail.php?id=e2e7f064
S192	Hovenia dulcis	Shenxigou, Dujiangyan City, Sichuan Province	103.16	30.4621	20020712	Zhu Dahai	662	Chinese Virtual Herbarium	https://www.cvh.ac.cn/spms/detail.php?id=e2fc3b39
S193	Hovenia dulcis	Baoguo Temple, Emei Mountain, Sichuan Province	103.45	29.5744	19420604	Fang Wenpei	18900	Chinese Virtual Herbarium	https://www.cvh.ac.cn/spms/detail.php?id=7c22024f
S194	Hovenia dulcis	Huanggang, Yifeng, Jiangxi Province	114.555	28.4871	19590814	Professional Group of Aerial Survey Team	1501	Chinese Virtual Herbarium	https://www.cvh.ac.cn/spms/detail.php?id=9bf4c6a1
S195	Hovenia dulcis	Qinling Mountains, Shaanxi Province	108.387	33.8175	19570727	Wu Zhonglun	31347	Chinese Virtual Herbarium	https://www.cvh.ac.cn/spms/detail.php?id=9bf4c8c7
S196	Hovenia dulcis	South Slope of Taibai Mountain in Qinling Mountains, Shaanxi Province	109.387	34.8175	19571001	Huang Quan	3049	Chinese Virtual Herbarium	https://www.cvh.ac.cn/spms/detail.php?id=9bf4ca32
S197	Hovenia dulcis	There may be an error in the name "Ximeishan", if it is Emei Mountain, it is Emei Mountain, Sichuan Province	104.553	30.949	19510818	Wang Pei	18	Chinese Virtual Herbarium	https://www.cvh.ac.cn/spms/detail.php?id=9bf4ced6
S198	Hovenia dulcis	Langao County, Shaanxi Province	108.907	32.3164	19560928	Genetics Laboratory	18	Chinese Virtual Herbarium	https://www.cvh.ac.cn/spms/detail.php?id=9bf598ce
S199	Hovenia dulcis	Guangji Temple, Nanyue, Hengshan Mountain, Hunan Province	112.716	27.302	19430601	Chen Shaoqing	3443	Chinese Virtual Herbarium	https://www.cvh.ac.cn/spms/detail.php?id=f12204be
S200	Hovenia dulcis	Longwang Mountain Nature Reserve, Anji County, Huzhou City, Zhejiang Province	119.426	30.4068	20170517	Colleagues in the Specimen Museum	625	Chinese Virtual Herbarium	https://www.cvh.ac.cn/spms/detail.php?id=78638bc9
S201	Hovenia dulcis	Yankou Town, Xixiang County, Shaanxi Province	107.852	32.9605	19990618	Li Fugui	363	Chinese Virtual Herbarium	https://www.cvh.ac.cn/spms/detail.php?id=787dcab1
S202	Hovenia dulcis	Xiejiatan, Shuangchunpu Town, Shangcheng County, Xinyang City, Henan Province	115.375	31.8822	20210711	Cai Xiuzhen, Li Jun, Shu Huijuan	CXZ342	Chinese Virtual Herbarium	https://www.cvh.ac.cn/spms/detail.php?id=cc7a91b3
S203	Hovenia dulcis	Nanhu Town, Donggang District, Rizhao, Shandong Province	119.356	35.4874	20130517	Hui Shenghua, Qin Lanxiang	461	NSII-China National Specimen Information Infrastructure	http://www.nsii.org.cn/2017/specimen.php?id=18995493
S204	Hovenia dulcis	Ma'er Mountain, Wulian, Rizhao, Shandong Province	119.363	35.7791	20121016	Li Fangzheng	0121	NSII-China National Specimen Information Infrastructure	http://www.nsii.org.cn/2017/specimen.php?id=18995494
S205	Hovenia dulcis	Qianfo Cave, Yangtian Mountain, Shandong Province	118.29	36.4667	20120811	Liu Qiong	181	NSII-China National Specimen Information Infrastructure	http://www.nsii.org.cn/2017/specimen.php?id=18995496
S206	Hovenia dulcis	No. 3 Branch of Kunyu Mountain, Shandong Province	121.74	37.2886	20120609	Liu Qiong	384	NSII-China National Specimen Information Infrastructure	http://www.nsii.org.cn/2017/specimen.php?id=18995498
S207	Hovenia dulcis	Cotton and Hemp Factory, Gaoxian County, Weifang, Shandong Province			20120609	Ma Haiyan	1201189	NSII-China National Specimen Information Infrastructure	http://www.nsii.org.cn/2017/specimen.php?id=18995499
S208	Hovenia dulcis	Mingxia Cave, Laoshan City, Shandong Province (It should be noted that Laoshan is an area of Qingdao, not a city in this context)	120.674	36.1613	20120809	Zang Dekui	121295	NSII-China National Specimen Information Infrastructure	http://www.nsii.org.cn/2017/specimen.php?id=18995733
S209	Hovenia dulcis	Shangqing Palace, Laoshan County, Qingdao City, Shandong Province	120.673	36.1548	20120812	Zang Dekui	121369	NSII-China National Specimen Information Infrastructure	http://www.nsii.org.cn/2017/specimen.php?id=18995774
S210	Hovenia dulcis	Yanhua Temple, Qingdao, Shandong Province	120.686	36.2134	20120923	Zang Dekui	121824	NSII-China National Specimen Information Infrastructure	http://www.nsii.org.cn/2017/specimen.php?id=18995779
S211	Hovenia dulcis	Dujiaoping Village, Donggang District, Rizhao, Shandong Province	119.399	35.5053	20130517	Hui Shenghua, Qin Lanxiang	462	NSII-China National Specimen Information Infrastructure	http://www.nsii.org.cn/2017/specimen.php?id=18997966
S212	Hovenia dulcis	In the forest of Shandong Valley * (The content of "*" is not clear)			19430502	Liang Baohan	84481	NSII-China National Specimen Information Infrastructure	http://www.nsii.org.cn/2017/specimen.php?id=18999408
S213	Hovenia dulcis	, Lian County, Guangdong Province (The content of "*" is not clear)			19401017	undefined	undefined	NSII-China National Specimen Information Infrastructure	http://www.nsii.org.cn/2017/specimen.php?id=18999411
S214	Hovenia dulcis	, Lian County, Guangdong Province (The content of "*" is not clear)			19401018	undefined	undefined	NSII-China National Specimen Information Infrastructure	http://www.nsii.org.cn/2017/specimen.php?id=18999412
S215	Hovenia dulcis	* Shaoguan, Guangdong Province (The content of "*" is not clear)			19350718	Chen Huanyong	10635	NSII-China National Specimen Information Infrastructure	http://www.nsii.org.cn/2017/specimen.php?id=18999413
S216	Hovenia dulcis	** Yunfu City, Guangdong Province (The content of "*" is not clear)			19340519	Huang Zhi	36954	NSII-China National Specimen Information Infrastructure	http://www.nsii.org.cn/2017/specimen.php?id=18999414
S217	Hovenia dulcis	Xikeng, Lechang, Guangdong Province	113.392	25.2243	19500821	Mai Heyun	20904	NSII-China National Specimen Information Infrastructure	http://www.nsii.org.cn/2017/specimen.php?id=18999415
S218	Hovenia dulcis	* Nanxiong City, Guangdong Province (The content of "*" is not clear)			19650716			NSII-China National Specimen Information Infrastructure	http://www.nsii.org.cn/2017/specimen.php?id=18999416
S219	Hovenia dulcis	* Jiaoling County, Guangdong Province (The content of "*" is not clear)	116.177	24.665	19841009	Chen Miaosheng	055	NSII-China National Specimen Information Infrastructure	http://www.nsii.org.cn/2017/specimen.php?id=18999417
S220	Hovenia dulcis	Changsheng Village, Changbu Town, Wuhua County, Guangdong Province	115.432	23.7954	19840823	Zhang Huangui, Song Huiyun	017	NSII-China National Specimen Information Infrastructure	http://www.nsii.org.cn/2017/specimen.php?id=18999418
S221	Hovenia dulcis	* Meixian County, Shaanxi Province (The content of "*" is not clear)	107.756	34.2804	19700701	Chinese Herbal Medicine Census Team of Shaanxi Province	408	NSII-China National Specimen Information Infrastructure	http://www.nsii.org.cn/2017/specimen.php?id=19020506
S222	Hovenia dulcis	Pingli County, Shaanxi Province	109.369	32.3948	19660613	Qinling Survey Team of Shaanxi Province	292	NSII-China National Specimen Information Infrastructure	http://www.nsii.org.cn/2017/specimen.php?id=19020507
S223	Hovenia dulcis	Changsha Commune, Xunyang County, Shaanxi Province			19660904	Qinling Survey Team of Shaanxi Province	0018	NSII-China National Specimen Information Infrastructure	http://www.nsii.org.cn/2017/specimen.php?id=19020508
S224	Hovenia dulcis	Pingli County, Shaanxi Province	109.369	32.3948	19660616	Qinling Survey Team of Shaanxi Province	450	NSII-China National Specimen Information Infrastructure	http://www.nsii.org.cn/2017/specimen.php?id=19020509
S225	Hovenia dulcis	Guniujiang Nature Reserve, Chizhou City, Anhui Province	117.498	30.1579	20160517	Shao Jianwen, Zhang Wei, Meng Weiqi	ANUB01062	NSII-China National Specimen Information Infrastructure	http://www.nsii.org.cn/2017/specimen.php?id=18754761
S226	Hovenia dulcis	Guniujiang Nature Reserve, Chizhou City, Anhui Province	117.498	30.1579	20171027	Zhang Wei, Wang Huifeng, Li Yongquan, Zhang Chao	ANUB03566	NSII-China National Specimen Information Infrastructure	http://www.nsii.org.cn/2017/specimen.php?id=18754926
S227	Hovenia dulcis	Fuling Town, , Huangshan City, Anhui Province (The content of "*" is not clear)			20160516	Li Hongqing, Zhang Zhen, Yao Pengcheng, Wei Yanan, Gao Haiyan, Wang Xiaomei, Zhang Jianhang, Zhang Meijiao	ecnu2065	NSII-China National Specimen Information Infrastructure	http://www.nsii.org.cn/2017/specimen.php?id=19163831
S228	Hovenia dulcis	Guniujiang Nature Reserve, Chizhou City, Anhui Province	117.498	30.1579	20160518	Shao Jianwen, Zhang Wei, Meng Weiqi	ANUB01062	NSII-China National Specimen Information Infrastructure	http://www.nsii.org.cn/2017/specimen.php?id=19164973
S229	Hovenia dulcis	Guniujiang Nature Reserve, Chizhou City, Anhui Province	117.498	30.1579	20171027	Zhang Wei, Wang Huifeng, Li Yongquan, Zhang Chao	ANUB03566	NSII-China National Specimen Information Infrastructure	http://www.nsii.org.cn/2017/specimen.php?id=18482943
S230	Hovenia dulcis	Team 1, Qiangsheng Township, Yanbian County, Sichuan Province	101.434	26.9202	19960520	Qin, Yu, Li, Guo	0135	NSII-China National Specimen Information Infrastructure	http://www.nsii.org.cn/2017/specimen.php?id=18272032
S231	Hovenia dulcis	Huanggang, Xiushui County, Jiangxi Province	114.781	28.8617	19951213	Li Lixin	951364	NSII-China National Specimen Information Infrastructure	http://www.nsii.org.cn/2017/specimen.php?id=17940365
S232	Hovenia dulcis	Huanggang, Xiushui County, Jiangxi Province	114.781	28.8617	19951213	Li Lixin	9609430	NSII-China National Specimen Information Infrastructure	http://www.nsii.org.cn/2017/specimen.php?id=17940364
S233	Hovenia dulcis	Guangan, Dongzhi County, Anhui Province	116.941	29.9163	19970924	Tan Ceming, Xia Qiufu	971223	NSII-China National Specimen Information Infrastructure	http://www.nsii.org.cn/2017/specimen.php?id=17940362
S234	Hovenia dulcis	Chengguan, Changting County, Fujian Province	116.373	25.8426	19590528	Lin Jinhao, Lin Zhiying	3621	NSII-China National Specimen Information Infrastructure	http://www.nsii.org.cn/2017/specimen.php?id=17770739
S235	Hovenia dulcis	Yanquan Forest Farm, Lichuan County, Jiangxi Province	116.912	27.0684	20131013	Tong Heping, Wang Yuzhen	Tancm1863	NSII-China National Specimen Information Infrastructure	http://www.nsii.org.cn/2017/specimen.php?id=17760538
S236	Hovenia dulcis	Yanquan Forest Farm, Lichuan County, Jiangxi Province	116.912	27.0684	20131013	Tong Heping, Wang Yuzhen	Tancm1863	NSII-China National Specimen Information Infrastructure	http://www.nsii.org.cn/2017/specimen.php?id=17760537
S237	Hovenia dulcis	, Huishui County, Guizhou Province (The content of "*" is not clear)			19791027	The Fifth Group of Forestry Class, Grade 1978 of Guizhou Forestry Junior College	669	NSII-China National Specimen Information Infrastructure	http://www.nsii.org.cn/2017/specimen.php?id=18090838
S238	Hovenia dulcis	Jinping County, Guizhou Province	109.207	26.6826	196506	Wang Yumin (Class 217)		NSII-China National Specimen Information Infrastructure	http://www.nsii.org.cn/2017/specimen.php?id=18090545
S239	Hovenia dulcis	Jinping County, Guizhou Province	109.207	26.6826	196506	Wang Yumin (Class 217)	65-254	NSII-China National Specimen Information Infrastructure	http://www.nsii.org.cn/2017/specimen.php?id=18086822
S240	Hovenia dulcis	Zhazuo, Xiuwen, Guizhou Province	106.723	26.8548	19890715	Class 1, Forestry Major in 1987		NSII-China National Specimen Information Infrastructure	http://www.nsii.org.cn/2017/specimen.php?id=18085662
S241	Hovenia dulcis	Yongchun County, Fujian Province	118.3	25.328	19540804	Lin Ruchang	3866	NSII-China National Specimen Information Infrastructure	http://www.nsii.org.cn/2017/specimen.php?id=18096870
S242	Hovenia dulcis	Kunming Botanical Garden, Yunnan Province	102.749	25.1461	19980814	Luo Yan	0016	NSII-China National Specimen Information Infrastructure	http://www.nsii.org.cn/2017/specimen.php?id=18062540
S243	Hovenia dulcis	Taoping Village (Hetaoping), Dujiangyan City, Sichuan Province	103.618	31.1142	20090524	He Xingjin, Zhao Qingsheng	206766	NSII-China National Specimen Information Infrastructure	http://www.nsii.org.cn/2017/specimen.php?id=19228895
S244	Hovenia dulcis	Jinping County, Guizhou Province	109.207	26.6826	19600906	Gao Dongfan	167	NSII-China National Specimen Information Infrastructure	http://www.nsii.org.cn/2017/specimen.php?id=17087455
S245	Hovenia dulcis	There may be an error in the name "Qingzheng County", the translation may not be accurate without correct information			19861019	Yang Zhongheng	86128	NSII-China National Specimen Information Infrastructure	http://www.nsii.org.cn/2017/specimen.php?id=17087276
S246	Hovenia dulcis	*** Danjiang District, Guizhou Province (The content of "*" is not clear)			19861111	Yang	Jia-99	NSII-China National Specimen Information Infrastructure	http://www.nsii.org.cn/2017/specimen.php?id=17087292
S247	Hovenia dulcis	Nanchuan City, Sichuan Province			195706	State-owned Nanchuan Medicinal Planting Farm in Sichuan Province	150	NSII-China National Specimen Information Infrastructure	http://www.nsii.org.cn/2017/specimen.php?id=17087453
S248	Hovenia dulcis	** Meitan County, Guizhou Province (The content of "*" is not clear)			19870604	Sun Shaozhou	426	NSII-China National Specimen Information Infrastructure	http://www.nsii.org.cn/2017/specimen.php?id=17087280
S249	Hovenia dulcis	Chengguan Park, Bijie, Guizhou Province			19861101	Yu Shixian	215	NSII-China National Specimen Information Infrastructure	http://www.nsii.org.cn/2017/specimen.php?id=17087311
S250	Hovenia dulcis	Chengguan Park, Bijie, Guizhou Province						NSII-China National Specimen Information Infrastructure	http://www.nsii.org.cn/2017/specimen.php?id=17087310
S251	Hovenia dulcis	Panxian Special Zone, Guizhou Province			19850926	Xie Wenduan, Tang Xingyuan, Pan Xuezhi	2-420-5	NSII-China National Specimen Information Infrastructure	http://www.nsii.org.cn/2017/specimen.php?id=17087284
S252	Hovenia dulcis	Nanchuan City, Sichuan Province			195705	State-owned Nanchuan Medicinal Planting Farm in Sichuan Province		NSII-China National Specimen Information Infrastructure	http://www.nsii.org.cn/2017/specimen.php?id=17087452
S253	Hovenia dulcis	Yuping County, Guizhou Province	108.913	27.2415	19851215		314	NSII-China National Specimen Information Infrastructure	http://www.nsii.org.cn/2017/specimen.php?id=17087309
S254	Hovenia dulcis	Chishui County, Guizhou Province	105.703	28.5961	19870500	Zhang Jiaxian	87-0052	NSII-China National Specimen Information Infrastructure	http://www.nsii.org.cn/2017/specimen.php?id=17087277
S255	Hovenia dulcis	Suiyang County, Guizhou Province	107.197	27.9531	19870710	Li Shifang	87-331	NSII-China National Specimen Information Infrastructure	http://www.nsii.org.cn/2017/specimen.php?id=17087278
S256	Hovenia dulcis	Daguan, Yunyan District, Guizhou Province			19851000	Tu Xiangpu	124	NSII-China National Specimen Information Infrastructure	http://www.nsii.org.cn/2017/specimen.php?id=17087275
S257	Hovenia dulcis	Longli Forest Farm, Longli County, Guizhou Province	106.954	26.4674	20040621		2002207191	NSII-China National Specimen Information Infrastructure	http://www.nsii.org.cn/2017/specimen.php?id=17087263
S258	Hovenia dulcis	Yuping County, Guizhou Province	108.913	27.2415	19851215		314	NSII-China National Specimen Information Infrastructure	http://www.nsii.org.cn/2017/specimen.php?id=17087312
S259	Hovenia dulcis	Panxian Special Zone, Guizhou Province			19850926	Xie Wenduan, Tang Xingyuan, Pan Xuezhi	2-420-4	NSII-China National Specimen Information Infrastructure	http://www.nsii.org.cn/2017/specimen.php?id=17087282
S260	Hovenia dulcis	Longli Forest Farm, Longli County, Guizhou Province	106.975	26.4661	20030612		1106200	NSII-China National Specimen Information Infrastructure	http://www.nsii.org.cn/2017/specimen.php?id=17087262
S261	Hovenia dulcis	***** Songkou District, Ziyun County, Guizhou Province (The content of "*" is not clear)			19870424		669	NSII-China National Specimen Information Infrastructure	http://www.nsii.org.cn/2017/specimen.php?id=17087270
S262	Hovenia dulcis	Liuzhi Special Zone, Guizhou Province			19850522	Su Ping	171	NSII-China National Specimen Information Infrastructure	http://www.nsii.org.cn/2017/specimen.php?id=17087298
S263	Hovenia dulcis	**8 Huangping County, Guizhou Province (The content of "*" is not clear)			19861001	Wu Guoyun	222	NSII-China National Specimen Information Infrastructure	http://www.nsii.org.cn/2017/specimen.php?id=17087289
S264	Hovenia dulcis	*** Qingshan Township, Guizhou Province (The content of "*" is not clear)			19860618	Hepu Office	51	NSII-China National Specimen Information Infrastructure	http://www.nsii.org.cn/2017/specimen.php?id=17087308
S265	Hovenia dulcis	Nali Village, Zisong Township, Songshan District, Ziyun County, Guizhou Province			19870424		669	NSII-China National Specimen Information Infrastructure	http://www.nsii.org.cn/2017/specimen.php?id=17087271
S266	Hovenia dulcis	Pingxi Honglong, Huangping County, Guizhou Province	107.788	27.1276	19861001	Wu Guorong	222	NSII-China National Specimen Information Infrastructure	http://www.nsii.org.cn/2017/specimen.php?id=17087294
S267	Hovenia dulcis	** Ziyun County, Guizhou Province (The content of "*" is not clear)			19870506		854	NSII-China National Specimen Information Infrastructure	http://www.nsii.org.cn/2017/specimen.php?id=17087265
S268	Hovenia dulcis	*** Huangping County, Guizhou Province (The content of "*" is not clear)			19861001	Wu Guorong	222	NSII-China National Specimen Information Infrastructure	http://www.nsii.org.cn/2017/specimen.php?id=17087296
S269	Hovenia dulcis	Dayuan, min Township, Songshan District, Ziyun County, Guizhou Province (The content of "*" is not clear)						NSII-China National Specimen Information Infrastructure	http://www.nsii.org.cn/2017/specimen.php?id=17087272
S270	Hovenia dulcis	Dayuan, min Township, Songshan District, Ziyun County, Guizhou Province (The content of "*" is not clear)			19870516		855	NSII-China National Specimen Information Infrastructure	http://www.nsii.org.cn/2017/specimen.php?id=17087268
S271	Hovenia dulcis	Yuqian, Zhejiang Province	119.399	30.1934	19300731		0	NSII-China National Specimen Information Infrastructure	http://www.nsii.org.cn/2017/specimen.php?id=17167741
S272	Hovenia dulcis	Dayuan, min Township, Songshan District, Ziyun County, Guizhou Province (The content of "" is not clear,			19870516		855	NSII-China National Specimen Information Infrastructure	http://www.nsii.org.cn/2017/specimen.php?id=17087269
S273	Hovenia dulcis	Liuzhi Special Zone, Guizhou Province	105.483	26.2192	19850522	Su Ping	171	NSII-China National Specimen Information Infrastructure	http://www.nsii.org.cn/2017/specimen.php?id=17087297
S274	Hovenia dulcis	Dejiang County, Guizhou Province	108.126	28.2704	19870420	Wang Zhaohong	236	NSII-China National Specimen Information Infrastructure	http://www.nsii.org.cn/2017/specimen.php?id=17087302
S275	Hovenia dulcis	**** Shigan County, Guizhou Province （ The content of "*" is not clear）			19860812	Collection Group	327	NSII-China National Specimen Information Infrastructure	http://www.nsii.org.cn/2017/specimen.php?id=17087264
S276	Hovenia dulcis	Cangwu, Guangxi	111.556	23.846	19190520	K.K.TSOONG	495	NSII-China National Specimen Information Infrastructure	http://www.nsii.org.cn/2017/specimen.php?id=17167743
S277	Hovenia dulcis	Wuhan City, Hubei Province			19770920	Chen Zhiyuan	1030	NSII-China National Specimen Information Infrastructure	http://www.nsii.org.cn/2017/specimen.php?id=17103739
S278	Hovenia dulcis	Huanglong Temple, Lushan Mountain, Jiangxi Province	115.975	29.5564	19740817	Wang Jingwu	748188	NSII-China National Specimen Information Infrastructure	http://www.nsii.org.cn/2017/specimen.php?id=17167740
S279	Hovenia dulcis	Shangfang Mountain, Beijing	115.832	39.68	19780522	Wang Jingwu	0	NSII-China National Specimen Information Infrastructure	http://www.nsii.org.cn/2017/specimen.php?id=17167737
S280	Hovenia dulcis	Shizi Mountain of Hualong, Wuhan, Hubei Province （“The information about "Hualong" is not very clear.）	114.364	30.4818	197705	Chen Zhiyuan	207	NSII-China National Specimen Information Infrastructure	http://www.nsii.org.cn/2017/specimen.php?id=17103740
S281	Hovenia dulcis	Mangshan Mountain, Hunan Province	112.931	24.9423	20160601	Xu Yongfu, Zhang Fan	10039	NSII-China National Specimen Information Infrastructure	http://www.nsii.org.cn/2017/specimen.php?id=17191658
S282	Hovenia dulcis	Yangshan County, Guangdong Province	112.648	24.4709	193209	Tsui,T.M.	761	NSII-China National Specimen Information Infrastructure	http://www.nsii.org.cn/2017/specimen.php?id=16866526
S283	Hovenia dulcis	Emei County, Sichuan Province			1956	K.F.Lee	52862	NSII-China National Specimen Information Infrastructure	http://www.nsii.org.cn/2017/specimen.php?id=16866528
S284	Hovenia dulcis	Emei County, Sichuan Province			1956	K.F.Lee	52255	NSII-China National Specimen Information Infrastructure	http://www.nsii.org.cn/2017/specimen.php?id=16866530
S285	Hovenia dulcis	Emei County, Sichuan Province			1956	S.C.Yu	49807	NSII-China National Specimen Information Infrastructure	http://www.nsii.org.cn/2017/specimen.php?id=16866529
S286	Hovenia dulcis	*** Nanxiong County, Guangdong Province （The content of "*" is not clear）			19580526	Deng Liang	6174	NSII-China National Specimen Information Infrastructure	http://www.nsii.org.cn/2017/specimen.php?id=16866523
S287	Hovenia dulcis	Huangbaiwan, Yiziliang, Chengkou County, Sichuan Province			19580622	Dai Tianlun	100974	NSII-China National Specimen Information Infrastructure	http://www.nsii.org.cn/2017/specimen.php?id=16953908
S288	Hovenia dulcis	Pingli County, Shaanxi Province	109.369	32.3948	19660616	Qinling Survey Team of Shaanxi Province	450	NSII-China National Specimen Information Infrastructure	http://www.nsii.org.cn/2017/specimen.php?id=17294461
S289	Hovenia dulcis	Niubeiliang Forest Park, Yingpan Town, Zhashui County, Shaanxi Province	109.044	33.7797	20120613	Li Sifeng, Li Bin, Zhang Ying, Zhou Yafu	17066	NSII-China National Specimen Information Infrastructure	http://www.nsii.org.cn/2017/specimen.php?id=17290482
S290	Hovenia dulcis	Changsha Commune, Xunyang County, Shaanxi Province			19660904	Qinling Survey Team of Shaanxi Province	0018	NSII-China National Specimen Information Infrastructure	http://www.nsii.org.cn/2017/specimen.php?id=17294462
S291	Hovenia dulcis	Guojialou Village, Chen 沟，Xunyang County (City), Shaanxi Province	109.529	32.9266	20120507	Li Sifeng, Li Bin, Zhang Ying, Zhou Yafu, Hu Hao	16522	NSII-China National Specimen Information Infrastructure	http://www.nsii.org.cn/2017/specimen.php?id=17289858
S292	Hovenia dulcis	Huangshan Mountain, Anhui Province	118.168	30.1304	19260727	Qian Chongshu	1140	NSII-China National Specimen Information Infrastructure	http://www.nsii.org.cn/2017/specimen.php?id=16866518
S293	Hovenia dulcis	** Meixian County, Shaanxi Province （The content of "*" is not clear）			19700701	Chinese Herbal Medicine Census Team of Shaanxi Province	408	NSII-China National Specimen Information Infrastructure	http://www.nsii.org.cn/2017/specimen.php?id=17294464
S294	Hovenia dulcis	Pingli County, Shaanxi Province	109.369	32.3948	19660613	Qinling Survey Team of Shaanxi Province	292	NSII-China National Specimen Information Infrastructure	http://www.nsii.org.cn/2017/specimen.php?id=17294463
S295	Hovenia dulcis	Laoshan Mountain, Wanggezhuang, Laoshan District, Qingdao City, Shandong Province （The content of "*" is not clear）	120.647	36.2773	20110729	Hou Yuantong	11988	NSII-China National Specimen Information Infrastructure	http://www.nsii.org.cn/2017/specimen.php?id=14980105
S296	Hovenia dulcis	Gaolin, Gaowangjie, Guzhang County, Hunan Province	110.076	28.6694	20100715	Xu Liang, Zhang Daigui	400191111	NSII-China National Specimen Information Infrastructure	http://www.nsii.org.cn/2017/specimen.php?id=17112345
S297	Hovenia dulcis	Jiajiang County, Sichuan Province	103.578	29.7438	19970428	Lu Duanzheng		NSII-China National Specimen Information Infrastructure	http://www.nsii.org.cn/2017/specimen.php?id=17161784
S298	Hovenia dulcis	Shangfang Mountain (Fangshan District), Beijing	115.832	39.68	19850609		S037	NSII-China National Specimen Information Infrastructure	http://www.nsii.org.cn/2017/specimen.php?id=17161740
S299	Hovenia dulcis	Shangfang Mountain, Fangshan County, Beijing	115.832	39.68	19350627	Y.T.Chang		NSII-China National Specimen Information Infrastructure	http://www.nsii.org.cn/2017/specimen.php?id=17161634
S300	Hovenia dulcis	Shangfang Mountain, Fangshan County, Beijing	115.832	39.68	19360728	Y.T.Chang		NSII-China National Specimen Information Infrastructure	http://www.nsii.org.cn/2017/specimen.php?id=17161637
S301	Hovenia dulcis	Huashan Mountain, Shaanxi Province	110.078	34.501	195906			NSII-China National Specimen Information Infrastructure	http://www.nsii.org.cn/2017/specimen.php?id=17161653
S302	Hovenia dulcis	Longquan City, Zhejiang Province	119.148	28.0805	19850526		1431	NSII-China National Specimen Information Infrastructure	http://www.nsii.org.cn/2017/specimen.php?id=17161738
S303	Hovenia dulcis	Shangfang Mountain, Fangshan County, Beijing	115.832	39.68	19810806	Liu Jianshi	0010	NSII-China National Specimen Information Infrastructure	http://www.nsii.org.cn/2017/specimen.php?id=17071457
S304	Hovenia dulcis	Kunyu Mountain, Shandong Province	121.743	37.2642	197609	Liu Wenliang	86	NSII-China National Specimen Information Infrastructure	http://www.nsii.org.cn/2017/specimen.php?id=15224004
S305	Hovenia dulcis	Kunyu Mountain, Shandong Province	121.743	37.2642	197609	Liu Wenliang	71	NSII-China National Specimen Information Infrastructure	http://www.nsii.org.cn/2017/specimen.php?id=15224002
S306	Hovenia dulcis	Kunyu Mountain, Shandong Province	121.743	37.2642	197609	Liu Wenliang	71	NSII-China National Specimen Information Infrastructure	http://www.nsii.org.cn/2017/specimen.php?id=15224001
S307	Hovenia dulcis	Kunyu Mountain, Shandong Province	121.743	37.2642	197609	Liu Wenliang	84	NSII-China National Specimen Information Infrastructure	http://www.nsii.org.cn/2017/specimen.php?id=15224005
S308	Hovenia dulcis	Kunyu Mountain, Shandong Province	121.743	37.2642	197609	Liu Wenliang	84	NSII-China National Specimen Information Infrastructure	http://www.nsii.org.cn/2017/specimen.php?id=15224000
S309	Hovenia dulcis	Laoshan Mountain, Shandong Province	120.475	36.1135	197408	Liu Wenliang	74071	NSII-China National Specimen Information Infrastructure	http://www.nsii.org.cn/2017/specimen.php?id=15223999
S310	Hovenia dulcis	Shangqing Palace on Laoshan Mountain, Shandong Province	120.673	36.1545	197410	The Graduates of 1973		NSII-China National Specimen Information Infrastructure	http://www.nsii.org.cn/2017/specimen.php?id=15224007
S311	Hovenia dulcis	Shangqing Palace on Laoshan Mountain, Shandong Province	120.673	36.1545	197410	The Graduates of 1973	74-088	NSII-China National Specimen Information Infrastructure	http://www.nsii.org.cn/2017/specimen.php?id=15223995
S312	Hovenia dulcis	Shangqing Palace on Laoshan Mountain, Shandong Province	120.673	36.1545	197410	The Graduates of 1974		NSII-China National Specimen Information Infrastructure	http://www.nsii.org.cn/2017/specimen.php?id=15223992
S313	Hovenia dulcis	Qingdao City, Shandong Province				Chen Zhuo		NSII-China National Specimen Information Infrastructure	http://www.nsii.org.cn/2017/specimen.php?id=15223997
S314	Hovenia dulcis	Shizi Mountain of Hualong, Wuhan, Hubei Province （The information about "Hualong" is not very clear)	114.364	30.4818	19770920	Chen Zhiyuan	1028	NSII-China National Specimen Information Infrastructure	http://www.nsii.org.cn/2017/specimen.php?id=17103741
S315	Hovenia dulcis	Wangchengpo, Hunan Province	112.92	28.2176	19610913	Xu Chen		NSII-China National Specimen Information Infrastructure	http://www.nsii.org.cn/2017/specimen.php?id=15204507
S316	Hovenia dulcis	Huatang Town, Chen County, Hunan Province			19861015	Fan Guoyou	138	NSII-China National Specimen Information Infrastructure	http://www.nsii.org.cn/2017/specimen.php?id=15201388
S317	Hovenia dulcis	Wangchengpo, Changsha, Hunan Province	112.92	28.2176	19610913	Xu Guiming, Chen Yingjuan	735	NSII-China National Specimen Information Infrastructure	http://www.nsii.org.cn/2017/specimen.php?id=15204542
S318	Hovenia dulcis	Nanchuan, Sichuan Province	105.877	28.8596	195705	State-owned Nanchuan Medicinal Planting Farm in Sichuan Province		NSII-China National Specimen Information Infrastructure	http://www.nsii.org.cn/2017/specimen.php?id=15204490
S319	Hovenia dulcis	Taoyuan County, Hunan Province	111.495	28.9087	19860624	Wan Zhiwu	860217	NSII-China National Specimen Information Infrastructure	http://www.nsii.org.cn/2017/specimen.php?id=15201818
S320	Hovenia dulcis	Wangchengpo, Changsha, Hunan Province			19610913	Xu Guiming, Chen Yingjuan		NSII-China National Specimen Information Infrastructure	http://www.nsii.org.cn/2017/specimen.php?id=15204547
S321	Hovenia dulcis	Longjiang Village, Qiyang, Hunan Province	111.974	26.4598	19860519	Deng Huahu	570	NSII-China National Specimen Information Infrastructure	http://www.nsii.org.cn/2017/specimen.php?id=15202036
S322	Hovenia dulcis	Cultivated Hilly Area beside the Road of Chengguan Town, Linwu County, Hunan Province			19860717	Deng Hongquan	102	NSII-China National Specimen Information Infrastructure	http://www.nsii.org.cn/2017/specimen.php?id=15202048
S323	Hovenia dulcis	Wangchengpo, Changsha, Hunan Province	112.92		19610913	Xu Chen		NSII-China National Specimen Information Infrastructure	http://www.nsii.org.cn/2017/specimen.php?id=15204521
S324	Hovenia dulcis	Xiaozhaigou Scenic Area, Yuntai Mountain, Xiuwu County, Henan Province	113.357	35.4717	20080923	Yuntai Mountain Collection Team	0229	NSII-China National Specimen Information Infrastructure	http://www.nsii.org.cn/2017/specimen.php?id=15043459
S325	Hovenia dulcis	**** Gaozhai Village, Juhong District, Xing'an County, Guangxi （The content of "*" is not clear）			195306	Guangxi Survey Team	508	NSII-China National Specimen Information Infrastructure	http://www.nsii.org.cn/2017/specimen.php?id=15685717
S326	Hovenia dulcis	Danzhai County, Guizhou Province	107.796	26.2044	198207	80th Grade Internship Team	038	NSII-China National Specimen Information Infrastructure	http://www.nsii.org.cn/2017/specimen.php?id=14923004
S327	Hovenia dulcis	Zhuyu Peak, Xiaobeiding, Yuntai Mountain, Xiuwu County, Henan Province	113.388	35.4515	20090612	Yuntai Mountain Collection Team	0763	NSII-China National Specimen Information Infrastructure	http://www.nsii.org.cn/2017/specimen.php?id=15052409
S328	Hovenia dulcis	Danzhai County, Guizhou Province	107.796	26.2044	198207	80th Grade Internship Team	038	NSII-China National Specimen Information Infrastructure	http://www.nsii.org.cn/2017/specimen.php?id=14923002
S329	Hovenia dulcis	Baojing County, Hunan Province	109.666	28.706	19860822	Yang Shengshui	161	NSII-China National Specimen Information Infrastructure	http://www.nsii.org.cn/2017/specimen.php?id=15202064
S330	Hovenia dulcis	Huaxi District, Guiyang City, Guizhou Province	106.676	26.4159	19830727	Internship Team	370	NSII-China National Specimen Information Infrastructure	http://www.nsii.org.cn/2017/specimen.php?id=14923007
S331	Hovenia dulcis	Huaxi District, Guiyang City, Guizhou Province	106.676	26.4159	19830727	Internship Team	128	NSII-China National Specimen Information Infrastructure	http://www.nsii.org.cn/2017/specimen.php?id=14923006
S332	Hovenia dulcis	Huaxi District, Guiyang City, Guizhou Province	106.676	26.4159	19830727	Internship Team	113	NSII-China National Specimen Information Infrastructure	http://www.nsii.org.cn/2017/specimen.php?id=14923005
S333	Hovenia dulcis	Guiyang City, Guizhou Province			198307	Internship Team	118	NSII-China National Specimen Information Infrastructure	http://www.nsii.org.cn/2017/specimen.php?id=14923010
S334	Hovenia dulcis	** Lingchuan County, Shanxi Province （The content of "*" is not clear）			198705	Shangguan Tieliang	2501	NSII-China National Specimen Information Infrastructure	http://www.nsii.org.cn/2017/specimen.php?id=14987752
S335	Hovenia dulcis	From Qinling Mountains to Daba Mountains, Shaanxi Province			200908	Xue Shuai	40032140	NSII-China National Specimen Information Infrastructure	http://www.nsii.org.cn/2017/specimen.php?id=15092377
S336	Hovenia dulcis	Kunyu Mountain, Yantai, Shandong Province	121.743	37.2642	19970715	Liu Quanru	19970715078	NSII-China National Specimen Information Infrastructure	http://www.nsii.org.cn/2017/specimen.php?id=15092378
S337	Hovenia dulcis	Tongshan Commune (Village), Yuanqu County, Shanxi Province	111.89	35.2741	19720816	Li Weizan		NSII-China National Specimen Information Infrastructure	http://www.nsii.org.cn/2017/specimen.php?id=14988953
S338	Hovenia dulcis	** Wanzai County, Jiangxi Province （The content of "*" is not clear）	114.453	28.1121	20130808	Ye Huagu, Zeng Feiyan	LXP10-1423	NSII-China National Specimen Information Infrastructure	http://www.nsii.org.cn/2017/specimen.php?id=15750005
S339	Hovenia dulcis	**** Yifeng County, Jiangxi Province （The content of "*" is not clear）			20130816	Ye Huagu, Zeng Feiyan	LXP10-2229	NSII-China National Specimen Information Infrastructure	http://www.nsii.org.cn/2017/specimen.php?id=15749833
S340	Hovenia dulcis	Beside Feijiantan Reservoir, Feijiantan Township, Yuanzhou District, Yichun City, Jiangxi Province	114.111	27.9381	20130804	Ye Huagu, Zeng Feiyan	LXP10-934	NSII-China National Specimen Information Infrastructure	http://www.nsii.org.cn/2017/specimen.php?id=15749832
S341	Hovenia dulcis	Houduan Nature Reserve, Gangbei Village, Zaodu Town, Jing'an County, Yichun City, Jiangxi Province	115.227	29.0163	20130801	Ye Huagu, Zeng Feiyan	LXP10-535	NSII-China National Specimen Information Infrastructure	http://www.nsii.org.cn/2017/specimen.php?id=15749786
S342	Hovenia dulcis	Mao Hongchong, Huaping Forest, Longsheng, Guangxi			19620919	Liang Choufen	33010	NSII-China National Specimen Information Infrastructure	http://www.nsii.org.cn/2017/specimen.php?id=15728746
S343	Hovenia dulcis	* Anlong County, Guizhou Province （The content of "*" is not clear）	105.45	25.104	19600709	Guizhou Team	5900	NSII-China National Specimen Information Infrastructure	http://www.nsii.org.cn/2017/specimen.php?id=15728745
S344	Hovenia dulcis	Dingxiao Commune, Xingyi, Guizhou Province	105.051	25.1574	19600709	Guizhou Team	6601	NSII-China National Specimen Information Infrastructure	http://www.nsii.org.cn/2017/specimen.php?id=15728744
S345	Hovenia dulcis	* Anlong County, Guizhou Province （The content of "*" is not clear）	105.45	25.104	19600526	Guizhou Team	3931	NSII-China National Specimen Information Infrastructure	http://www.nsii.org.cn/2017/specimen.php?id=15728743
S346	Hovenia dulcis	* Anlong County, Guizhou Province （The content of "*" is not clear）	105.45	25.104	19600617	Guizhou Team	4652	NSII-China National Specimen Information Infrastructure	http://www.nsii.org.cn/2017/specimen.php?id=15728742
S347	Hovenia dulcis	Yangshuo County, Guangxi	110.503	24.7845	195605	Zhong Shuquan	A60652	NSII-China National Specimen Information Infrastructure	http://www.nsii.org.cn/2017/specimen.php?id=15728741
S348	Hovenia dulcis	Near Neiliang Commune, Dayu County, Jiangxi Province	114.07	25.3869	19650706	Nie Minxiang, Hu Xiangheng, Song Xuede, Yu Shuiliang	09237	NSII-China National Specimen Information Infrastructure	http://www.nsii.org.cn/2017/specimen.php?id=15728750
S349	Hovenia dulcis	Chongyi County, Jiangxi Province	114.315	25.6877	19650619	Nie Minxiang, Hu Xiangheng, Song Xuede, Yu Shuiliang	08896	NSII-China National Specimen Information Infrastructure	http://www.nsii.org.cn/2017/specimen.php?id=15728749
S350	Hovenia dulcis	*** Hefeng County, Hubei Province （The content of "*" is not clear）			19590508	Peng Fusong	306	NSII-China National Specimen Information Infrastructure	http://www.nsii.org.cn/2017/specimen.php?id=15728748
S351	Hovenia dulcis	* Anlong County, Guizhou Province （The content of "*" is not clear）	105.45	25.104	19600622	Guizhou Team	5714	NSII-China National Specimen Information Infrastructure	http://www.nsii.org.cn/2017/specimen.php?id=15728747
S352	Hovenia dulcis	**** Yuanbao Mountain, Rongshui County, Guangxi （The content of "*" is not clear）			20041024	Yuanbaoshan Comprehensive Survey Team	Y0842	NSII-China National Specimen Information Infrastructure	http://www.nsii.org.cn/2017/specimen.php?id=15728740
S353	Hovenia dulcis	* Qingyang County, Anhui Province （The content of "*" is not clear）			19590527		5964	NSII-China National Specimen Information Infrastructure	http://www.nsii.org.cn/2017/specimen.php?id=15903333
S354	Hovenia dulcis	Near Neiliang Commune, Dayu County, Jiangxi Province	114.07	25.3869	19620604	Yue Junsan and others	1164	NSII-China National Specimen Information Infrastructure	http://www.nsii.org.cn/2017/specimen.php?id=15903332
S355	Hovenia dulcis	Wulian Mountain, Wulian County, Shandong Province	119.408	35.6922	19590719	Zhou Taiyan and others	5079	NSII-China National Specimen Information Infrastructure	http://www.nsii.org.cn/2017/specimen.php?id=15903337
S356	Hovenia dulcis	Near Linze, Dafen District, Suichuan County, Jiangxi Province	114.217	26.2555	19630930	Yue Junsan and others	4425	NSII-China National Specimen Information Infrastructure	http://www.nsii.org.cn/2017/specimen.php?id=15903330
S357	Hovenia dulcis	Huading Temple, Tiantai County, Zhejiang Province	121.102	29.2565	19590713		27904	NSII-China National Specimen Information Infrastructure	http://www.nsii.org.cn/2017/specimen.php?id=15903334
S358	Hovenia dulcis	Wugongshan Home, Anfu, Jiangxi Province			19630803	Yue Junsan and others	2717	NSII-China National Specimen Information Infrastructure	http://www.nsii.org.cn/2017/specimen.php?id=15903329
S359	Hovenia dulcis	Shangqilichong, Baidian, Guangde, Anhui Province	119.238	30.7665	19590723	Zuo Daxun, Shan Renhua	3095	NSII-China National Specimen Information Infrastructure	http://www.nsii.org.cn/2017/specimen.php?id=15903336
S360	Hovenia dulcis	*** Xunwu County, Jiangxi Province （The content of "*" is not clear）	115.654	24.9694	19620810	Yue Junsan and others	1748	NSII-China National Specimen Information Infrastructure	http://www.nsii.org.cn/2017/specimen.php?id=15903331
S361	Hovenia dulcis	** Linqi Town, Chun'an County, Zhejiang Province （The content of "*" is not clear）	119.127	29.8532	19590530	She Menglan and others	26935	NSII-China National Specimen Information Infrastructure	http://www.nsii.org.cn/2017/specimen.php?id=15903335
S362	Hovenia dulcis	Campus of Yunnan University, Kunming City, Yunnan Province	102.709	25.0602	19810606	Wang Baorong	10068	NSII-China National Specimen Information Infrastructure	http://www.nsii.org.cn/2017/specimen.php?id=15488664
S363	Hovenia dulcis	Group 2, Dagou Village, Xinglong Township, Dafang County, Guizhou Province	105.687	27.5464	20160523	Wang Yixing	522422160523010LY	NSII-China National Specimen Information Infrastructure	http://www.nsii.org.cn/2017/specimen.php?id=18852542
S364	Hovenia dulcis	Daxing Village, Zhazuo Town, Xiuwen County, Guizhou Province	106.545	26.9649	20151007	Guo Zhengke	520123151001429LY	NSII-China National Specimen Information Infrastructure	http://www.nsii.org.cn/2017/specimen.php?id=18854048
S365	Hovenia dulcis	*** Yungui Township, Weining County, Guizhou Province （The content of "*" is not clear）	104.083	27.3038	20140730	Weining Team	522427140730576LY	NSII-China National Specimen Information Infrastructure	http://www.nsii.org.cn/2017/specimen.php?id=18864075
S366	Hovenia dulcis	Luodian County, Guizhou Province	106.759	25.4308	19750607	Huang Weilian, Tu Yulin	97	NSII-China National Specimen Information Infrastructure	http://www.nsii.org.cn/2017/specimen.php?id=18834996
S367	Hovenia dulcis	Leishan County, Guizhou Province	108.085	26.3842	19650613	Huang Weilian	214	NSII-China National Specimen Information Infrastructure	http://www.nsii.org.cn/2017/specimen.php?id=18835002
S368	Hovenia dulcis	** Jinzhai County, Lu'an City, Anhui Province （The content of "*" is not clear）	115.94	31.7335	20081031	Min Yunjiang	WX004	NSII-China National Specimen Information Infrastructure	http://www.nsii.org.cn/2017/specimen.php?id=18813071
S369	Hovenia dulcis	Yongchun County, Fujian Province	118.3	25.328	19420721	Lin Ying	469	NSII-China National Specimen Information Infrastructure	http://www.nsii.org.cn/2017/specimen.php?id=15794094
S370	Hovenia dulcis	Jianning County, Fujian Province	116.853	26.8368	19450623	Lin Laiguan	822	NSII-China National Specimen Information Infrastructure	http://www.nsii.org.cn/2017/specimen.php?id=15794093
S371	Hovenia dulcis	Xiamen City, Fujian Province						NSII-China National Specimen Information Infrastructure	http://www.nsii.org.cn/2017/specimen.php?id=15794095
S372	Hovenia dulcis	*** Nanjing County, Fujian Province （The content of "*" is not clear）			19630731	Collection Team of Xiamen University	376	NSII-China National Specimen Information Infrastructure	http://www.nsii.org.cn/2017/specimen.php?id=15794100
S373	Hovenia dulcis	** Baishiyan, Nanjing County, Fujian Province （The content of "*" is not clear）			19570625	Lin Peng	900	NSII-China National Specimen Information Infrastructure	http://www.nsii.org.cn/2017/specimen.php?id=15794088
S374	Hovenia dulcis	Nanjing County, Fujian Province	117.363	24.5209		Lin Peng	81	NSII-China National Specimen Information Infrastructure	http://www.nsii.org.cn/2017/specimen.php?id=15794090
S375	Hovenia dulcis	Leshan City, Sichuan Province						NSII-China National Specimen Information Infrastructure	http://www.nsii.org.cn/2017/specimen.php?id=15531212
S376	Hovenia dulcis	Jinhua City, Zhejiang Province						NSII-China National Specimen Information Infrastructure	http://www.nsii.org.cn/2017/specimen.php?id=15531211
S377	Hovenia dulcis	Lin'an County (District), Zhejiang Province （It is now Lin'an District.）	119.732	30.2398		Zhang Dongxu		NSII-China National Specimen Information Infrastructure	http://www.nsii.org.cn/2017/specimen.php?id=15531210
S378	Hovenia dulcis	Hexi Shuhai, Nanjing, Fujian	117.237	24.8824	19570616	Zeng Cangjiang	889	NSII-China National Specimen Information Infrastructure	http://www.nsii.org.cn/2017/specimen.php?id=15794086
S379	Hovenia dulcis	*** Guangze County, Fujian Province （The content of "*" is not clear）	117.34	27.5473	19800929	Wuyishan Collection Team of Xiamen University	801389	NSII-China National Specimen Information Infrastructure	http://www.nsii.org.cn/2017/specimen.php?id=15794098
S380	Hovenia dulcis	Yongchun County, Fujian Province	118.3	25.328	19540804		3866	NSII-China National Specimen Information Infrastructure	http://www.nsii.org.cn/2017/specimen.php?id=15794084
S381	Hovenia dulcis	Sanming City, Fujian Province						NSII-China National Specimen Information Infrastructure	http://www.nsii.org.cn/2017/specimen.php?id=15794099
S382	Hovenia dulcis	Longyan City, Fujian Province						NSII-China National Specimen Information Infrastructure	http://www.nsii.org.cn/2017/specimen.php?id=15794092
S383	Hovenia dulcis	*** Guangze County, Fujian Province （The content of "*" is not clear）			19801007	Wuyishan Collection Team of Xiamen University	801709	NSII-China National Specimen Information Infrastructure	http://www.nsii.org.cn/2017/specimen.php?id=15794097
S384	Hovenia dulcis	Hangzhou City, Zhejiang Province						NSII-China National Specimen Information Infrastructure	http://www.nsii.org.cn/2017/specimen.php?id=15534166
S385	Hovenia dulcis	Near Doushuai Temple, Shangfang Mountain, Hebei Province	115.835	39.6831	195608	Specimen Room	3565	NSII-China National Specimen Information Infrastructure	http://www.nsii.org.cn/2017/specimen.php?id=16579738
S386	Hovenia dulcis	Guniujiang Nature Reserve, Shitai County, Chizhou City, Anhui Province	117.498	30.1579	20130726	Yang Jinling	GRB-1-085	NSII-China National Specimen Information Infrastructure	http://www.nsii.org.cn/2017/specimen.php?id=15519431
S387	Hovenia dulcis	Guniujiang Nature Reserve, Shitai County, Chizhou City, Anhui Province	117.498	30.1579	20130726	Pang Lili	GRB-2-049	NSII-China National Specimen Information Infrastructure	http://www.nsii.org.cn/2017/specimen.php?id=15519436
S388	Hovenia dulcis	Shennongjia Nature Reserve, Hubei Province	110.345	31.4343	20110923	Zhang Daigui	zdg3585(2)	NSII-China National Specimen Information Infrastructure	http://www.nsii.org.cn/2017/specimen.php?id=16630043
S389	Hovenia dulcis	Shennongjia Nature Reserve, Hubei Province	110.345	31.4343	20110923	Zhang Daigui	zdg3585	NSII-China National Specimen Information Infrastructure	http://www.nsii.org.cn/2017/specimen.php?id=16630042
S390	Hovenia dulcis	** Wengyuan County, Guangdong Province （The content of "*" is not clear）	114.136	24.3566	19350826	Liu Xinqi	24098	NSII-China National Specimen Information Infrastructure	http://www.nsii.org.cn/2017/specimen.php?id=16163534
S391	Hovenia dulcis	Luojia Mountain, Wuhan, Hubei Province	114.376	30.5411	19791018	Zhao Zuocheng, Wang Wanxian	0084	NSII-China National Specimen Information Infrastructure	http://www.nsii.org.cn/2017/specimen.php?id=16161436
S392	Hovenia dulcis	Xinning, Hunan Province						NSII-China National Specimen Information Infrastructure	http://www.nsii.org.cn/2017/specimen.php?id=17167745
S393	Hovenia dulcis	Xiangling, Dongzhi County, Anhui Province	116.906	30.0006	19970924	Tan Ceming	971223	NSII-China National Specimen Information Infrastructure	http://www.nsii.org.cn/2017/specimen.php?id=17752817
S394	Hovenia dulcis	Niubeiliang, Yingpan Town, Zhashui County, Shaanxi Province	109.007	33.8528	20120613	Li Sifeng, Li Bin, Zhang Ying, Li Weimin	17211	NSII-China National Specimen Information Infrastructure	http://www.nsii.org.cn/2017/specimen.php?id=17742566
S395	Hovenia dulcis	Niubeiliang Forest Park, Yingpan Town, Zhashui County, Shaanxi Province	109.007	33.8528	20120613	Li Sifeng, Li Bin, Zhang Ying, Zhou Yafu	17066	NSII-China National Specimen Information Infrastructure	http://www.nsii.org.cn/2017/specimen.php?id=17742567
S396	Hovenia dulcis	Kaihua County, Zhejiang Province	118.421	29.1432	20160712	Group 1603	030	NSII-China National Specimen Information Infrastructure	http://www.nsii.org.cn/2017/specimen.php?id=17385410
S397	Hovenia dulcis	Gouya, Changping, Beijing	116.212	40.3003	197607	Wang Jingwu	0	NSII-China National Specimen Information Infrastructure	http://www.nsii.org.cn/2017/specimen.php?id=17167747
S398	Hovenia dulcis	Jiahe County Medicinal Materials Company, Hunan Province	112.38	25.5951	19860612	Li Qingshun	59	NSII-China National Specimen Information Infrastructure	http://www.nsii.org.cn/2017/specimen.php?id=15201231
S399	Hovenia dulcis	Jinping County, Guizhou Province	109.207	26.6826	196506	Wang Yumin	650859	NSII-China National Specimen Information Infrastructure	http://www.nsii.org.cn/2017/specimen.php?id=14949755
S400	Hovenia dulcis	Nanning City, Guangxi						NSII-China National Specimen Information Infrastructure	http://www.nsii.org.cn/2017/specimen.php?id=15164904
S401	Hovenia dulcis	Guiyang City, Guizhou Province						NSII-China National Specimen Information Infrastructure	http://www.nsii.org.cn/2017/specimen.php?id=14949756
S402	Hovenia dulcis	Xinchang County, Zhejiang Province	120.911	29.5055	20140914	Qiu Yingxiong, Zhang Yonghua, Chen Luyao, Mao Yunrui, Cao Yanan, Guo Rui, Zhu Shanshan	330624140914008LY	NSII-China National Specimen Information Infrastructure	http://www.nsii.org.cn/2017/specimen.php?id=14801221
S403	Hovenia dulcis	Xinchang County, Zhejiang Province	120.911	29.5055	20140914	Qiu Yingxiong, Zhang Yonghua, Chen Luyao, Mao Yunrui, Cao Yanan, Guo Rui, Zhu Shanshan	330624140914008LY	NSII-China National Specimen Information Infrastructure	http://www.nsii.org.cn/2017/specimen.php?id=14801220
S404	Hovenia dulcis	** Dayi County, Sichuan Province （The content of "*" is not clear）	103.528	30.5931	20080727	He Xingjin, Zhao Qingsheng	163477	NSII-China National Specimen Information Infrastructure	http://www.nsii.org.cn/2017/specimen.php?id=14840210
S405	Hovenia dulcis	*** Dujiangyan, Sichuan Province （The content of "*" is not clear）			20080721	He Xingjin, Zhao Qingsheng	162763	NSII-China National Specimen Information Infrastructure	http://www.nsii.org.cn/2017/specimen.php?id=14840207
S406	Hovenia dulcis	Hongkou Township, Dujiangyan City, Sichuan Province	103.674	31.1222	20090620	He Xingjin, Zhao Qingsheng	211836	NSII-China National Specimen Information Infrastructure	http://www.nsii.org.cn/2017/specimen.php?id=14840206
S407	Hovenia dulcis	Huashuiwan, Dayi, Sichuan Province	103.253	30.5511	20080730	He Xingjin, Zhao Qingsheng	196142	NSII-China National Specimen Information Infrastructure	http://www.nsii.org.cn/2017/specimen.php?id=14840195
S408	Hovenia dulcis	** Liangsha, Dujiangyan, Sichuan Province （The content of "*" is not clear）						NSII-China National Specimen Information Infrastructure	http://www.nsii.org.cn/2017/specimen.php?id=14840191
S409	Hovenia dulcis	Wanjia, Chongzhou, Sichuan Province			20080726	He Xingjin, Zhao Qingsheng	163354	NSII-China National Specimen Information Infrastructure	http://www.nsii.org.cn/2017/specimen.php?id=14840168
S410	Hovenia dulcis	Qianshan of Qingcheng Mountain, Dujiangyan City, Sichuan Province	103.574	30.9106	20080706	He Xingjin, Zhao Qingsheng	162051	NSII-China National Specimen Information Infrastructure	http://www.nsii.org.cn/2017/specimen.php?id=14840166
S411	Hovenia dulcis	Liu (Jia)gou, Ebian, Sichuan Province	103.336	29.25	20090501	He Xingjin, Zhao Qingsheng	200544	NSII-China National Specimen Information Infrastructure	http://www.nsii.org.cn/2017/specimen.php?id=14840164
S412	Hovenia dulcis	Feige, Xishui County, Sichuan Province	106.516	28.5561	20080719	He Xingjin, Zhao Qingsheng	190026	NSII-China National Specimen Information Infrastructure	http://www.nsii.org.cn/2017/specimen.php?id=14840155
S413	Hovenia dulcis	Longchi Town, Dujiangyan City, Sichuan Province	103.592	31.0269	20080503	He Xingjin, Zhao Qingsheng	156895	NSII-China National Specimen Information Infrastructure	http://www.nsii.org.cn/2017/specimen.php?id=14840110
S414	Hovenia dulcis	Dama, Qianwei County, Sichuan Province	103.874	29.1793	20090609	He Xingjin, Zhao Qingsheng	208134	NSII-China National Specimen Information Infrastructure	http://www.nsii.org.cn/2017/specimen.php?id=14840106
S415	Hovenia dulcis	Lingyan Temple, Dujiangyan, Sichuan Province	103.621	31.0323	20080723	He Xingjin, Zhao Qingsheng	162961	NSII-China National Specimen Information Infrastructure	http://www.nsii.org.cn/2017/specimen.php?id=14840100
S416	Hovenia dulcis	Erwang Temple, Dujiangyan, Sichuan Province	103.617	31.0122	20080708	He Xingjin, Zhao Qingsheng	162156	NSII-China National Specimen Information Infrastructure	http://www.nsii.org.cn/2017/specimen.php?id=14840099
S417	Hovenia dulcis	*** Pingshan, Sichuan Province （The content of "*" is not clear）			20090618	He Xingjin, Zhao Qingsheng	208903	NSII-China National Specimen Information Infrastructure	http://www.nsii.org.cn/2017/specimen.php?id=14840092
S418	Hovenia dulcis	Xijiu Town, Xishui, Guizhou Province	106.186	28.1698	20080719	He Xingjin, Zhao Qingsheng	188837	NSII-China National Specimen Information Infrastructure	http://www.nsii.org.cn/2017/specimen.php?id=14840084
S419	Hovenia dulcis	Xiang'e, Dujiangyan, Sichuan Province	103.725	31.0891	20080724	He Xingjin, Zhao Qingsheng	162994	NSII-China National Specimen Information Infrastructure	http://www.nsii.org.cn/2017/specimen.php?id=14840038
S420	Hovenia dulcis	Xinshi Town, Pingshan, Sichuan Province	103.845	28.6637	20090618	He Xingjin, Zhao Qingsheng	208903	NSII-China National Specimen Information Infrastructure	http://www.nsii.org.cn/2017/specimen.php?id=14840030
S421	Hovenia dulcis	Xijiu Town, Xishui, Guizhou Province	106.186	28.1698	20080719	He Xingjin, Zhao Qingsheng	188837	NSII-China National Specimen Information Infrastructure	http://www.nsii.org.cn/2017/specimen.php?id=14839928
S422	Hovenia dulcis	Baihua Mountain, Beijing	115.598	39.8401	1985-08-27	Beijing Normal University	030770	NSII-China National Specimen Information Infrastructure	http://www.nsii.org.cn/2017/specimen.php?id=16637364
S423	Hovenia dulcis	Baihua Mountain, Beijing	115.598	39.8401		Beijing Normal University	030795	NSII-China National Specimen Information Infrastructure	http://www.nsii.org.cn/2017/specimen.php?id=16637373
S424	Hovenia dulcis	Baihua Mountain, Beijing	115.598	39.8401		Beijing Normal University	030779	NSII-China National Specimen Information Infrastructure	http://www.nsii.org.cn/2017/specimen.php?id=16637359
S425	Hovenia dulcis	Leigongtian to Mao'er Mountain, Xing'an County, Guangxi			195306	Guangxi Survey Team	770	NSII-China National Specimen Information Infrastructure	http://www.nsii.org.cn/2017/specimen.php?id=15685718
S426	Hovenia dulcis	Pujiang County, Zhejiang Province	119.898	29.4587	19510731		10013	NSII-China National Specimen Information Infrastructure	http://www.nsii.org.cn/2017/specimen.php?id=15531214
S427	Hovenia dulcis	Wanxian Mountain, Huixian County, Henan Province	113.629	35.7311	20110705	Department of Life Sciences	12341	NSII-China National Specimen Information Infrastructure	http://www.nsii.org.cn/2017/specimen.php?id=14952019
S428	Hovenia dulcis	Near Doushuai Temple, Shangfang Mountain, Hebei Province	115.835	39.6831	195608	Specimen Room	3565	NSII-China National Specimen Information Infrastructure	http://www.nsii.org.cn/2017/specimen.php?id=16579739
S429	Hovenia dulcis	*** Qingyuan, Guangdong Province （The content of "*" is not clear）			19300907	Huang Zhi	30719	NSII-China National Specimen Information Infrastructure	http://www.nsii.org.cn/2017/specimen.php?id=20211413
S430	Hovenia dulcis	** Wengyuan County, Guangdong Province （The content of "*" is not clear）			19351011	Liu Xinqi	24839	NSII-China National Specimen Information Infrastructure	http://www.nsii.org.cn/2017/specimen.php?id=20211424
S431	Hovenia dulcis	*** Xunyang County, Ankang, Shaanxi Province （The content of "*" is not clear）			19590819	Li Peiyuan	10949	NSII-China National Specimen Information Infrastructure	http://www.nsii.org.cn/2017/specimen.php?id=20117815
S432	Hovenia dulcis	Luojia Mountain, Wuhan, Hubei Province	114.376	30.5411	19600830	Dai Linying	T2713	NSII-China National Specimen Information Infrastructure	http://www.nsii.org.cn/2017/specimen.php?id=20117816
S433	Hovenia dulcis	Huanglong Temple, Lushan Mountain, Jiangxi Province	115.975	29.5564	19740817	Lai Shushen, Hu Xiangheng, Zhang Shaochun	748188	NSII-China National Specimen Information Infrastructure	http://www.nsii.org.cn/2017/specimen.php?id=20117817
S434	Hovenia dulcis	* Xiangu, Huanggang, Yifeng, Jiangxi Province （The content of "*" is not clear）			19690822	Professional Group of Aerial Survey Team	1547	NSII-China National Specimen Information Infrastructure	http://www.nsii.org.cn/2017/specimen.php?id=20117818
S435	Hovenia dulcis	South of Tianmu Mountain, Lin'an, Zhejiang **** （The content of "*" is not clear）			19820707	Dong Meixiang	8200525	NSII-China National Specimen Information Infrastructure	http://www.nsii.org.cn/2017/specimen.php?id=20117830
S436	Hovenia dulcis	Shangfang Mountain (Fangshan District), Beijing	115.832	39.68	19810804	Sun Xianying		NSII-China National Specimen Information Infrastructure	http://www.nsii.org.cn/2017/specimen.php?id=20117840
S437	Hovenia dulcis	Doushuai Temple, Shangfang Mountain, Fangshan District, Beijing	115.835	39.6831	19810806	Li Xingxian		NSII-China National Specimen Information Infrastructure	http://www.nsii.org.cn/2017/specimen.php?id=20117841
S438	Hovenia dulcis	Yesanpo Scenic Area, Gougezhuang Village, Yesanpo Town, Laishui County, Baoding City, Hebei Province	115.392	39.6741	20170917	Niu Yulu, Gao Yanfei	NiuYL602	NSII-China National Specimen Information Infrastructure	http://www.nsii.org.cn/2017/specimen.php?id=20098542
S439	Hovenia dulcis	Jigong Mountain, Shihe District, Xinyang City, Henan Province	114.076	31.8053	20171116	Zhu Xinxin, Yan Minghui, Wang Jun, Shi Linlin, Xu Kun, Wang Yuxin	ZhuXX235	NSII-China National Specimen Information Infrastructure	http://www.nsii.org.cn/2017/specimen.php?id=20099179
S440	Hovenia dulcis	On the way from Tianbao to Taoyuan, Zhuxi, Shiyan, Hubei Province	109.855	31.9071	20170620	Liu Cheng, Zhang Ting, Gan Qiliang	17CS15911	NSII-China National Specimen Information Infrastructure	http://www.nsii.org.cn/2017/specimen.php?id=20100507
S441	Hovenia dulcis	Guiyang City, Guizhou Province						NSII-China National Specimen Information Infrastructure	http://www.nsii.org.cn/2017/specimen.php?id=19761308
S442	Hovenia dulcis	Yanquan Village, Yanquan Forest Farm, Zhangxi Township, Lichuan County, Fuzhou, Jiangxi Province	116.912	27.0684	20131013	Tong Heping, Wang Yuzhen	TanCM1863	NSII-China National Specimen Information Infrastructure	http://www.nsii.org.cn/2017/specimen.php?id=19755700
S443	Hovenia dulcis	Hongshi, Wenxiao Town, Jiangkou County, Tongren City, Guizhou Province	108.65	27.6868	20101028	Zhou Yun, Wang Yong	XiangZ063	NSII-China National Specimen Information Infrastructure	http://www.nsii.org.cn/2017/specimen.php?id=19749496
S444	Hovenia dulcis	Beside the Road to Laoyang's Tomb, No. 3 Branch of Kunyu Mountain Forest Farm, Muping County, Yantai City, Shandong Province	121.743	37.2642	20081012	Bian Fuhua, Lu Xuexin, Ji Wei, Zhao Ruibo	BianFH00038	NSII-China National Specimen Information Infrastructure	http://www.nsii.org.cn/2017/specimen.php?id=19748653
S445	Hovenia dulcis	Zhangjiashan, Yucheng District, Ya'an City, Sichuan Province	103.012	30.0054	20070914	Liu Jing, Gu Yu, Pang Shengmiao	Y07312	NSII-China National Specimen Information Infrastructure	http://www.nsii.org.cn/2017/specimen.php?id=19743677
S446	Hovenia dulcis	Hunan Normal University, Yuelu District, Changsha, Hunan Province	112.941	28.1896	20060913	Liu Keming, Xiao Lexi	SCSB-HN-0323	NSII-China National Specimen Information Infrastructure	http://www.nsii.org.cn/2017/specimen.php?id=19743527
S447	Hovenia dulcis	Hunan Botanical Garden, Yuhua District, Changsha, Hunan Province	113.279	28.1067	20060917	Cai Xiuzhen, Chen Wei	SCSB-HN-0337	NSII-China National Specimen Information Infrastructure	http://www.nsii.org.cn/2017/specimen.php?id=19743506
S448	Hovenia dulcis	Back Mountain of Xiaodongjiang, Quanshui Village, Dongjiang Town, Zixing, Chenzhou, Hunan Province	113.255	25.9394	20060823	Cai Xiuzhen, Xiao Lexi	SCSB-HN-0290	NSII-China National Specimen Information Infrastructure	http://www.nsii.org.cn/2017/specimen.php?id=19743261
S449	Hovenia dulcis	Xiangyuan Village, Hongtangying Township, Daoxian County, Yongzhou City, Hunan Province	111.904	25.2225	20070830	Liu Keming, Chen Wei	SCSB-HN-1004	NSII-China National Specimen Information Infrastructure	http://www.nsii.org.cn/2017/specimen.php?id=19743243
S450	Hovenia dulcis	5 kilometers away from Tongbiguan Road, Yingjiang County, Dehong Dai and Jingpo Autonomous Prefecture, Yunnan Province	97.6627	24.6182	20081107	Wang Liyan, Gui Wei, Dao Jiangfei	SCSB-TBG-112	NSII-China National Specimen Information Infrastructure	http://www.nsii.org.cn/2017/specimen.php?id=19737719
S451	Hovenia dulcis	Near * (District), Lingui, Guangxi （The content of "*" is not clear）	110.219	25.2443	19560620	Liu Yingcai	70223	NSII-China National Specimen Information Infrastructure	http://www.nsii.org.cn/2017/specimen.php?id=19996793
S452	Hovenia dulcis	**** Sanmen District, Longsheng County, Guangxi （The content of "*" is not clear）			19570620	Li Zhongti, Qin Haofu	70515	NSII-China National Specimen Information Infrastructure	http://www.nsii.org.cn/2017/specimen.php?id=19996804
S453	Hovenia dulcis	**** Xilin Park, Longsheng County, Guangxi （The content of "*" is not clear）			19500604	Zhong Jixin	808187	NSII-China National Specimen Information Infrastructure	http://www.nsii.org.cn/2017/specimen.php?id=19996805
S454	Hovenia dulcis	Mian County, Shaanxi Province	106.679	33.1598	19420810	K.T.Fu	3858	NSII-China National Specimen Information Infrastructure	http://www.nsii.org.cn/2017/specimen.php?id=19637901
S455	Hovenia dulcis	Zhenba County, Shaanxi Province	107.901	32.5428	19990721	Wang Qingwa	472	NSII-China National Specimen Information Infrastructure	http://www.nsii.org.cn/2017/specimen.php?id=19637902
S456	Hovenia dulcis	Guanggu Mountain, Wuzhifeng Township, Ji'an City, Jiangxi Province	113.775	28.4609	2016-10-31	Zhao Wanyi, Liu Zhongcheng, Xu Kewang, Zhang Xinjian, Zhang Jijun, Yang Ping, Ye Fan	Lxp-13-22381	NSII-China National Specimen Information Infrastructure	http://www.nsii.org.cn/2017/specimen.php?id=20405552
S457	Hovenia dulcis	Bijie City, Guizhou Province	105.299	27.2902				NSII-China National Specimen Information Infrastructure	http://www.nsii.org.cn/2017/specimen.php?id=20381850
S458	Hovenia dulcis	Yuntai Mountain, Shibing County, Guizhou Province	108.12	27.1091	19970523	Long Zhizheng	30427	NSII-China National Specimen Information Infrastructure	http://www.nsii.org.cn/2017/specimen.php?id=20321027
S459	Hovenia dulcis	Dashu Mountain, Hefei City, Anhui Province	117.184	31.8469	19961110	Yin Hualin, H. L. Yin	967016	NSII-China National Specimen Information Infrastructure	http://www.nsii.org.cn/2017/specimen.php?id=20305151
S460	Hovenia dulcis	Hong Kong, China						NSII-China National Specimen Information Infrastructure	http://www.nsii.org.cn/2017/specimen.php?id=20305156
S461	Hovenia dulcis	Jigong Mountain in the Dabie Mountain Area, Shihe District, Xinyang City, Henan Province	114.076	31.8053	20171116	Zhu Xinxin, Yan Minghui, Wang Jun, Shi Linlin, Xu Kun, Wang Yuxin	ZHUXX235	NSII-China National Specimen Information Infrastructure	http://www.nsii.org.cn/2017/specimen.php?id=19851106
S462	Hovenia dulcis	Simianshan Mountain, Jiangjin District, Chongqing City	106.397	28.6221	20120708	Jiangjin Team	500116-356-03	NSII-China National Specimen Information Infrastructure	http://www.nsii.org.cn/2017/specimen.php?id=19835177
S463	Hovenia dulcis	Simianshan Mountain, Jiangjin District, Chongqing City	106.397	28.6221	20120708	Jiangjin Team	500116-356-02	NSII-China National Specimen Information Infrastructure	http://www.nsii.org.cn/2017/specimen.php?id=19835176
S464	Hovenia dulcis	Zhongtanxi River Area, Taiping Town, Shuifu City, Yunnan Province	104.377	28.6113	20020425	Liu Zhengyu	2022129	NSII-China National Specimen Information Infrastructure	http://www.nsii.org.cn/2017/specimen.php?id=19835174
S465	Hovenia dulcis	*** Gangbei District, Guigang City, Guangxi （The content of "*" is not clear）	109.578	23.1176	20190502	Ma Zhonghui, Xu Hanfeng, Wang Wenqiao, Xie Zhi, Lan Gaoyue, Shen Mujie	450802190502013LY	NSII-China National Specimen Information Infrastructure	http://www.nsii.org.cn/2017/specimen.php?id=20229207
S466	Hovenia dulcis	Jidi Village, Yongji Commune, Yuncheng City, Shanxi Province	111.347	35.5013	19600729	Li Caigui	0073	NSII-China National Specimen Information Infrastructure	http://www.nsii.org.cn/2017/specimen.php?id=20418953
S467	Hovenia dulcis	Houdaha River, Manghe Brigade, Sanglin Commune, Yangcheng County, Shanxi Province	112.448	35.2617	19820528	Liu Tianwei, Zeng Zhaobin	261	NSII-China National Specimen Information Infrastructure	http://www.nsii.org.cn/2017/specimen.php?id=20418954
S468	Hovenia dulcis	**** Yangcheng County, Shanxi Province （The content of "*" is not clear）			19820526	Liu Tianwei, Zeng Zhaobin	233	NSII-China National Specimen Information Infrastructure	http://www.nsii.org.cn/2017/specimen.php?id=20418955
S469	Hovenia dulcis	*** Songzheng County, Fujian Province （The content of "*" is not clear）			19600924		4206	NSII-China National Specimen Information Infrastructure	http://www.nsii.org.cn/2017/specimen.php?id=17770755
S470	Hovenia dulcis	Guangji Temple, Nanyue of Hengshan Mountain, Hengyang City, Hunan Province	112.716	27.3021	19430601	Chen Shaoqing	3443	NSII-China National Specimen Information Infrastructure	http://www.nsii.org.cn/2017/specimen.php?id=16866522
S471	Hovenia dulcis	On the Road to Xiaochi, Longmen, Longyan City, Fujian Province			1951		2409	Chinese Virtual Herbarium	https://www.cvh.ac.cn/spms/detail.php?id=ec450930
S472	Hovenia dulcis	Lanxi, Jianning County, Fujian Province	116.782	26.7469	19450623	Lin Laiguan	822	Chinese Virtual Herbarium	https://www.cvh.ac.cn/spms/detail.php?id=ec450a70
S473	Hovenia dulcis	Bogedian, Yongchun County, Fujian Province	118.155	25.3234	19420721	Lin Ying	469	Chinese Virtual Herbarium	https://www.cvh.ac.cn/spms/detail.php?id=ec450b0e
S474	Hovenia dulcis	***** Guangze County, Fujian Province （The content of "*" is not clear）			19801007	Wuyishan Collection Team of Xiamen University	801709	Chinese Virtual Herbarium	https://www.cvh.ac.cn/spms/detail.php?id=ec450ce4
S475	Hovenia dulcis	Yongchun County, Fujian Province	118.3	25.328	19540804	Lin Ruchang	3866	Chinese Virtual Herbarium	https://www.cvh.ac.cn/spms/detail.php?id=f940f998
S476	Hovenia dulcis	*** Huashui Mountain, Yingde City, Guangdong Province （The content of "*" is not clear）	113.675	24.4528	19430502	Liang Baohan	84481	Chinese Virtual Herbarium	https://www.cvh.ac.cn/spms/detail.php?id=fb9c44ad
S477	Hovenia dulcis	**** Nanxiong City, Guangdong Province （The content of "*" is not clear）			19650716			Chinese Virtual Herbarium	https://www.cvh.ac.cn/spms/detail.php?id=fb9c499f
S478	Hovenia dulcis	**** Xinbu, Guangdong Province （The content of "*" is not clear）			19841009	Chen Miaosheng	055	Chinese Virtual Herbarium	https://www.cvh.ac.cn/spms/detail.php?id=fb9c4a3b
S479	Hovenia dulcis	Changsheng Township, Changbu District, Guangdong Province	112.651	23.4705	19840823	Zhang Huangui, Song Huiyun	017	Chinese Virtual Herbarium	https://www.cvh.ac.cn/spms/detail.php?id=fb9c4ad8
