# Supplementary material for: Assessing the impact of climate change on habitat dynamics of Hovenia dulcis in China using the MaxEnt model
Source: Front Plant Sci. 2025 Oct 21;16:1641811. doi: 10.3389/fpls.2025.1641811 (PMC12584561; doi:10.3389/fpls.2025.1641811)
Supplement: Supplementary Table 2 — Distribution information of H. dulcis after excluding samples with unclear information (n = 254). [file Table2.xlsx]

## Sheet: Sheet1
Supplementary Table 2. Distribution information of H. dulcis after excluding samples with unclear information (n = 254)..
Serial Number	Latin Name of the Species	Detailed Address	Longitude	Latitude	Collection Time	Collector	Collection Number	Information Source (Platform)	Herbarium Website
S1	Hovenia dulcis	Zhuyu Peak, Xiaobeiding, Yuntai Mountain, Xiuwu County, Henan Province	113.388	35.4515	20090612	Yuntai Mountain Collection Team	0763	Chinese Virtual Herbarium	https://www.cvh.ac.cn/spms/detail.php?id=e7ecb10a
S2	Hovenia dulcis	Xiaozhaigou Scenic Area, Xiuwu County, Henan Province	113.357	35.4717	20080923	Yuntai Mountain Collection Team	0229	Chinese Virtual Herbarium	https://www.cvh.ac.cn/spms/detail.php?id=e804384a
S3	Hovenia dulcis	From Leigongtian to Mao'er Mountain, Xing'an County, Guangxi Zhuang Autonomous Region	110.482	25.8594	195306	Guangxi Investigation Team	770	Chinese Virtual Herbarium	https://www.cvh.ac.cn/spms/detail.php?id=e8262e68
S5	Hovenia dulcis	Shupigou, Manghe Town, Yangcheng County, Shanxi Province	112.439	35.2923	20020925	Kris Bachtell et al.	075	Chinese Virtual Herbarium	https://www.cvh.ac.cn/spms/detail.php?id=e94532c7
S6	Hovenia dulcis	Damang River, Houzhenzi, Zhouzhi County, Shaanxi Province	107.886	33.8996	20050709	Wu Jianyong, Wu Zhenhai, Liu Yan, Wang Huafeng	149	Chinese Virtual Herbarium	https://www.cvh.ac.cn/spms/detail.php?id=eacd0b14
S7	Hovenia dulcis	Suining County, Shaoyang City, Hunan Province	110.162	26.5884	20040627	Huang Fangjun	0084	Chinese Virtual Herbarium	https://www.cvh.ac.cn/spms/detail.php?id=eacd0b9e
S8	Hovenia dulcis	Qiaotougang, Hongsu Village, Daduan Town, Tonggu County, Jiangxi Province	114.62	28.6174	20041028	Luyuan Scientific Expedition Team	WNB200400281	Chinese Virtual Herbarium	https://www.cvh.ac.cn/spms/detail.php?id=eacd0c30
S9	Hovenia dulcis	Jingangtai, Shangcheng County, Henan Province	115.506	31.7952	19840620	Plant Resources Investigation Team	D515	Chinese Virtual Herbarium	https://www.cvh.ac.cn/spms/detail.php?id=eacd0d58
S10	Hovenia dulcis	Hongchunshugou, Baotianman, Neixiang County, Henan Province	111.965	33.4198	19820825	Plant Resources Investigation Team	070	Chinese Virtual Herbarium	https://www.cvh.ac.cn/spms/detail.php?id=eacd110d
S11	Hovenia dulcis	Jigong Mountain, Xinyang City, Henan Province	114.083	31.8193	19860703	Plant Resources Investigation Team	D1827	Chinese Virtual Herbarium	https://www.cvh.ac.cn/spms/detail.php?id=eacd1194
S12	Hovenia dulcis	Liudoushan, Hexi Township, Nanjing County, Fujian Province	117.239	24.8827	19800730	Zeng Cangjiang	1625	Chinese Virtual Herbarium	https://www.cvh.ac.cn/spms/detail.php?id=eace40bb
S14	Hovenia dulcis	Sanmen District, Longsheng County, Guangxi	109.871	25.732	20050815	Liu Biao	1958	Chinese Virtual Herbarium	https://www.cvh.ac.cn/spms/detail.php?id=eacf04bc
S15	Hovenia dulcis	Yandong Township, Ziyuan County, Guangxi Province	110.672	26.029	20050818	Zhang Hong	1604	Chinese Virtual Herbarium	https://www.cvh.ac.cn/spms/detail.php?id=eacf0546
S16	Hovenia dulcis	Lianhuan Township, Zhenfeng County, Guizhou Province	105.685	25.3329	20050525	Tan Shixing	443	Chinese Virtual Herbarium	https://www.cvh.ac.cn/spms/detail.php?id=eacf0657
S17	Hovenia dulcis	Xiejiajing, Qipanmo, Danfeng County, Shaanxi Province	110.327	33.6959	19580921	He Shanbao	316	Chinese Virtual Herbarium	https://www.cvh.ac.cn/spms/detail.php?id=eacf07f3
S18	Hovenia dulcis	Chijiao Mountain, Ganfang Forest Farm, Fengxin County, Jiangxi Province	114.879	28.6463	19821010	Lai Shukun, Huang Dafu	Yi 0963	Chinese Virtual Herbarium	https://www.cvh.ac.cn/spms/detail.php?id=eacf0990
S19	Hovenia dulcis	Huangshakeng, Wuzhifeng Township, Shangyou County, Jiangxi Province	114.21	25.9816	19710808	Jiangxi Team	225	Chinese Virtual Herbarium	https://www.cvh.ac.cn/spms/detail.php?id=eacf0a1d
S20	Hovenia dulcis	Gumiao River, Luotian County, Hubei Province	115.511	30.6677	19790602	He Qi-guo	33-3	Chinese Virtual Herbarium	https://www.cvh.ac.cn/spms/detail.php?id=ead070c4
S22	Hovenia dulcis	Baodao Peak, Luotian County, Hubei Province	115.409	30.7941	19790909	He Qi-guo	142-4	Chinese Virtual Herbarium	https://www.cvh.ac.cn/spms/detail.php?id=ead0725d
S23	Hovenia dulcis	Tiantang Forest Farm, Luotian County, Hubei Province	115.746	31.1026	19790729	He Qi-guo	96-9	Chinese Virtual Herbarium	https://www.cvh.ac.cn/spms/detail.php?id=ead072e4
S24	Hovenia dulcis	Shuhe Township, Yanyuan County, Sichuan Province	101.811	27.2827	19930514	Ren Zaijin	人3700	Chinese Virtual Herbarium	https://www.cvh.ac.cn/spms/detail.php?id=eadc2898
S25	Hovenia dulcis	Dakeshan Forest Recreation Area, Zhuolan Town, Miaoli County, Taiwan	120.879	24.3333	20001103	C.M.Wang	04554	Chinese Virtual Herbarium	https://www.cvh.ac.cn/spms/detail.php?id=ebc948bf
S26	Hovenia dulcis	Dawan Kiln Mihu Gully, Wangou Commune, Neixiang County, Henan Province	111.79	33.2665	19610608	Funiu Mountain Investigation Team	13	Chinese Virtual Herbarium	https://www.cvh.ac.cn/spms/detail.php?id=ec2410d5
S27	Hovenia dulcis	Shiqiao, Guanyin Hall, Shangfang Mountain, Beijing	115.832	39.684	19621003		004	Chinese Virtual Herbarium	https://www.cvh.ac.cn/spms/detail.php?id=ec241484
S28	Hovenia dulcis	Pingli County, Shaanxi Province	109.369	32.3948	19621016	Liu Jin-jian, Duan Jun-xi	168	Chinese Virtual Herbarium	https://www.cvh.ac.cn/spms/detail.php?id=ec24171d
S29	Hovenia dulcis	Baiyangmu Jiujiangyu, Dongcha River, Tianshui, Gansu Province	106.548	34.3566	19580721	Qinling Team in 1958	308	Chinese Virtual Herbarium	https://www.cvh.ac.cn/spms/detail.php?id=ec2417a7
S30	Hovenia dulcis	Nanhaoting Commune, Jingxing County, Hebei Province	114.064	37.7555	19710623		93	Chinese Virtual Herbarium	https://www.cvh.ac.cn/spms/detail.php?id=edc39ae7
S31	Hovenia dulcis	Shangfang Mountain, Shengshuiyu Commune, Fangshan, Beijing	115.832	39.68	19710617	Beijing Chinese Herbal Medicine Survey Team	Fang 278	Chinese Virtual Herbarium	https://www.cvh.ac.cn/spms/detail.php?id=ee1744de
S32	Hovenia dulcis	Gaoya, Shisanling Commune, Changping, Beijing	116.232	40.2635	19720723		Changping 313	Chinese Virtual Herbarium	https://www.cvh.ac.cn/spms/detail.php?id=ee174567
S37	Hovenia dulcis	The south slope of Longchiman, Song County, Henan	112.011	33.7089	19560924	Henan Forestry Department	1211	Chinese Virtual Herbarium	http://www.cvh.ac.cn/spms/detail.php?id=01fc7b15
S38	Hovenia dulcis	Muping County, Shandong	121.607	37.3929	19330827	T.N.Liou & K.M.Liou	1470	Chinese Virtual Herbarium	http://www.cvh.ac.cn/spms/detail.php?id=01fc80f2
S39	Hovenia dulcis	Qipanshi, Laoshan Mountain, Qingdao	120.668	36.2052	19590608	Zhou Taiyan et al.	1181	Chinese Virtual Herbarium	http://www.cvh.ac.cn/spms/detail.php?id=01fc8288
S40	Hovenia dulcis	Nankou Town, Changping District, Beijing	116.154	40.2367	19560603	Specimen Room	1257	Chinese Virtual Herbarium	http://www.cvh.ac.cn/spms/detail.php?id=01fc84b2
S43	Hovenia dulcis	Qilihui, Nanzhai, Xiaolingdi, Neiqiu County, Xingtai City, Hebei Province	113.991	37.4009	19510628	Liu Xinyuan	520	Chinese Virtual Herbarium	http://www.cvh.ac.cn/spms/detail.php?id=01fc87e2
S46	Hovenia dulcis	Yi County, Hebei Province	115.504	39.3551	1925	Advanced Agricultural Vocational School	778	Chinese Virtual Herbarium	http://www.cvh.ac.cn/spms/detail.php?id=01fc8d40
S47	Hovenia dulcis	Shuanglong Town, Ankang City, Shaanxi Province	108.95	32.4613	20050920	Chen Yan-sheng, Wu Zhen-hai, Li Bin, Guo Xiao-si et al.	3657	Chinese Virtual Herbarium	https://www.cvh.ac.cn/spms/detail.php?id=bff6e3b3
S49	Hovenia dulcis	Yanzikou, Bijie, Guizhou Province	105.429	27.5974	19570828	Yu Pinghua	604	Chinese Virtual Herbarium	https://www.cvh.ac.cn/spms/detail.php?id=01fca006
S50	Hovenia dulcis	The campus of Wuhan University, Hubei Province	114.362	30.5586	19750706		0367	Chinese Virtual Herbarium	https://www.cvh.ac.cn/spms/detail.php?id=01fca3b9
S52	Hovenia dulcis	Xiguan, Tianmu Mountain, Lin'an, Zhejiang	119.462	30.3519	19571003		25944	Chinese Virtual Herbarium	https://www.cvh.ac.cn/spms/detail.php?id=01fca6ef
S53	Hovenia dulcis	Baiyanglin Dashuiyugou Yinggou Valley, Tianshui, Gansu Province	105.541	34.967	19510812	Liu Jimeng	10513	Chinese Virtual Herbarium	https://www.cvh.ac.cn/spms/detail.php?id=01fca7fc
S55	Hovenia dulcis	Shangcheng County, Henan Province	115.414	31.8043	19590422		232	Chinese Virtual Herbarium	https://www.cvh.ac.cn/spms/detail.php?id=01fcaccd
S56	Hovenia dulcis	Xiangshuitai, Taohua Cave, Tongbai, Funiu Mountain, Henan	113.295	32.4154	19560816	Henan Forestry Department	458	Chinese Virtual Herbarium	https://www.cvh.ac.cn/spms/detail.php?id=01fcad5d
S57	Hovenia dulcis	Wulichuan, Lushi, Henan	110.05	33.7762	19590714		34270	Chinese Virtual Herbarium	https://www.cvh.ac.cn/spms/detail.php?id=01fcae6c
S59	Hovenia dulcis	Fangshan, Hebei (now Beijing)	115.945	39.8259	19311004	H.F.Chow	41727	Chinese Virtual Herbarium	https://www.cvh.ac.cn/spms/detail.php?id=08b1674b
S60	Hovenia dulcis	Liutang Township, Lingui, Guangxi	110.299	25.0119	19971005	Li Guangzhao	16400	Chinese Virtual Herbarium	https://www.cvh.ac.cn/spms/detail.php?id=08b167d7
S61	Hovenia dulcis	Huangbaiwan, Yiziliang, Chengkou County, Chongqing	108.672	31.9534	19580623	Dai Tianlun	100974	Chinese Virtual Herbarium	https://www.cvh.ac.cn/spms/detail.php?id=08b168f3
S62	Hovenia dulcis	Xin County, Henan Province	114.886	31.6497	19590811	Xinxiang Normal University	8491	Chinese Virtual Herbarium	https://www.cvh.ac.cn/spms/detail.php?id=08b16b2b
S63	Hovenia dulcis	The rear - section nature reserve of Gangbei Village, Zaodu Town, Jing'an County, Yichun City, Jiangxi Province	115.231	29.0189	20130801	Ye Huagu, Zeng Feiyan	LXP10-535	Chinese Virtual Herbarium	https://www.cvh.ac.cn/spms/detail.php?id=ebd9a4ef
S64	Hovenia dulcis	Beside Feijiantan Reservoir, Feijiantan Township, Yuanzhou District, Yichun City, Jiangxi Province	114.118	28.9158	20130804	Ye Huagu, Zeng Feiyan	LXP10-934	Chinese Virtual Herbarium	https://www.cvh.ac.cn/spms/detail.php?id=ebd9c122
S65	Hovenia dulcis	Around the Donghe Protection Station of Guanshan National Nature Reserve, Yifeng County, Yichun City, Jiangxi Province	114.583	28.5556	20130816	Ye Huagu, Zeng Feiyan	LXP10-2229	Chinese Virtual Herbarium	https://www.cvh.ac.cn/spms/detail.php?id=ebd9c1c6
S66	Hovenia dulcis	The back hill of Zhushan Cave, Mabuzhen, Wanzai County, Yichun City, Jiangxi Province	114.369	28.5006	20130808	Ye Huagu, Zeng Feiyan	LXP10-1423	Chinese Virtual Herbarium	https://www.cvh.ac.cn/spms/detail.php?id=ebda2e03
S67	Hovenia dulcis	Kunming Botanical Garden, Yunnan Province	102.749	25.1461	19980814	Luo Yan	0016	Chinese Virtual Herbarium	https://www.cvh.ac.cn/spms/detail.php?id=f86db33d
S68	Hovenia dulcis	Xiling, Hebei	115.362	39.3707	19530612	Zhao Fu	283	Chinese Virtual Herbarium	https://www.cvh.ac.cn/spms/detail.php?id=ffa41fcd
S70	Hovenia dulcis	Tingxi, Anlong County, Guizhou Province	105.311	24.9805	19910918	Yunnan-Guizhou-Guangxi Floristic Team	50470	Chinese Virtual Herbarium	https://www.cvh.ac.cn/spms/detail.php?id=ffa422c7
S73	Hovenia dulcis	From Qingyin Pavilion to Dasi Temple, Sichuan Province	103.948	29.219	19391006	Liu Ende	1354	Chinese Virtual Herbarium	https://www.cvh.ac.cn/spms/detail.php?id=ffeb0c3c
S74	Hovenia dulcis	5 kilometers away from the Tongbiguan Highway, Yingjiang County, Dehong Prefecture, Yunnan Province	97.755	24.6256	20081107	Wang Liyan, Gui Wei, Dao Jiangfei	SCSB-TBG-112	Chinese Virtual Herbarium	https://www.cvh.ac.cn/spms/detail.php?id=6617121b
S75	Hovenia dulcis	Xiangyuan Village, Hongtangying Township, Dao County, Yongzhou City, Hunan Province	111.904	25.2225	20070830	Liu Keming, Chen Wei	SCSB-HN-1004	Chinese Virtual Herbarium	https://www.cvh.ac.cn/spms/detail.php?id=66b69903
S76	Hovenia dulcis	The back hill of Xiaodongjiang, Quanshui Village, Dongjiang Town, Zixing, Chenzhou, Hunan	113.255	25.9394	20060823	Cai Xiuzhen, Xiao Lexi	SCSB-HN-0290	Chinese Virtual Herbarium	https://www.cvh.ac.cn/spms/detail.php?id=66b84ea6
S77	Hovenia dulcis	Hunan Botanical Garden, Yuhua District, Changsha, Hunan	113.279	28.1067	20060917	Cai Xiuzhen, Chen Wei	SCSB-HN-0337	Chinese Virtual Herbarium	https://www.cvh.ac.cn/spms/detail.php?id=66bfb2c6
S78	Hovenia dulcis	Hunan Normal University, Yuelu District, Changsha, Hunan	112.941	28.1896	20060913	Liu Keming, Xiao Lexi	SCSB-HN-0323	Chinese Virtual Herbarium	https://www.cvh.ac.cn/spms/detail.php?id=66bfe42f
S79	Hovenia dulcis	Zhangjiashan, Yucheng District, Ya'an City, Sichuan Province	102.99	29.9791	20070914	Liu Jing, Gu Yu, Pang Shengmiao	Y07312	Chinese Virtual Herbarium	https://www.cvh.ac.cn/spms/detail.php?id=66c29842
S81	Hovenia dulcis	Wentao Town, Jiangkou County, Tongren City, Guizhou Province, Red Stone	108.636	27.6943	20101028	Zhou Yun, Wang Yong	XiangZ063	Chinese Virtual Herbarium	https://www.cvh.ac.cn/spms/detail.php?id=67673803
S82	Hovenia dulcis	Yanquan Village, Yanquan Forest Farm, Zhangxi Township, Lichuan County, Fuzhou City, Jiangxi Province	116.899	27.066	20131013	Tong Heping, Wang Yuzhen	TanCM1863	Chinese Virtual Herbarium	https://www.cvh.ac.cn/spms/detail.php?id=680893cb
S83	Hovenia dulcis	Yesanpo Scenic Area, Gougezhuang Village, Yesanpo Town, Laishui County, Baoding City, Hebei Province	115.405	39.672	20170917	Niu Yulu, Gao Yanfei	NiuYL602	Chinese Virtual Herbarium	https://www.cvh.ac.cn/spms/detail.php?id=21c5bdee
S84	Hovenia dulcis	Jigong Mountain, Shihe District, Xinyang City, Henan Province	114.076	31.8055	20171116	Zhu Xinxin, Yan Minghui, Wang Jun, Shi Linlin, Xu Kun, Wang Yuxin	ZhuXX235	Chinese Virtual Herbarium	https://www.cvh.ac.cn/spms/detail.php?id=21c761e5
S85	Hovenia dulcis	On the way from Tianbao to Taoyuan, Zhuxi, Shiyan, Hubei	109.855	31.9071	20170620	Liu Cheng, Zhang Ting, Gan Qi-liang	17CS15911	Chinese Virtual Herbarium	https://www.cvh.ac.cn/spms/detail.php?id=21ca8b04
S86	Hovenia dulcis	Nanzheng, Shaanxi Province	106.932	33.0022	21073	Fu Kunjun	10568	Chinese Virtual Herbarium	https://www.cvh.ac.cn/spms/detail.php?id=bf69c6a2
S87	Hovenia dulcis	lushi, Henan	111.055	34.0599	19580925	Fu Jingqiu	1037	Chinese Virtual Herbarium	https://www.cvh.ac.cn/spms/detail.php?id=bf69c079
S88	Hovenia dulcis	Beiping Commune, Chengkou (now Chongqing), Sichuan	108.807	31.9845	19590715	Li Pei-yuan	3841	Chinese Virtual Herbarium	https://www.cvh.ac.cn/spms/detail.php?id=bf69f077
S89	Hovenia dulcis	Yanziping, Hefeng, Hubei	110.228	29.9209	19590430	Peng Fusong	755	Chinese Virtual Herbarium	https://www.cvh.ac.cn/spms/detail.php?id=bf69ef33
S92	Hovenia dulcis	Maoya Mountain, Kang County, Gansu Province	105.624	33.7183	19390820	W.Y.Hsia	6211	Chinese Virtual Herbarium	https://www.cvh.ac.cn/spms/detail.php?id=bf69f55d
S93	Hovenia dulcis	Dongchizi Village, Taoping Township, Danfeng County, Shaanxi Province	110.638	33.7463	19580801	Shaanxi Wild Plant Investigation Team	531	Chinese Virtual Herbarium	https://www.cvh.ac.cn/spms/detail.php?id=bf69f7d3
S94	Hovenia dulcis	Nanwutai, Shaanxi	108.986	33.9976	19330822	G. Fengel	86	Chinese Virtual Herbarium	https://www.cvh.ac.cn/spms/detail.php?id=bf69f86f
S95	Hovenia dulcis	Funiu Mountain in Lushi County, Henan Province	111.64	33.7238	1962	Henan Agricultural College	8309	Chinese Virtual Herbarium	https://www.cvh.ac.cn/spms/detail.php?id=bf69f90b
S96	Hovenia dulcis	Qihe Forest Farm, Lushi County, Henan Province	110.874	33.7769	19620903	Henan Agricultural College	2619	Chinese Virtual Herbarium	https://www.cvh.ac.cn/spms/detail.php?id=bf69f9a8
S97	Hovenia dulcis	Wugongshan Home, Anfu, Jiangxi	114.263	27.5032	19630803	Yue Junsan et al.	2717	Chinese Virtual Herbarium	https://www.cvh.ac.cn/spms/detail.php?id=ed4d66d9
S98	Hovenia dulcis	Near Linze, Dafen District, Suichuan County, Jiangxi Province	114.217	26.2555	19630930	Yue Junsan et al.	4425	Chinese Virtual Herbarium	https://www.cvh.ac.cn/spms/detail.php?id=ed4d6777
S99	Hovenia dulcis	Near Neiliang Commune, Dayu County, Jiangxi Province	114.07	25.3869	19620604	Yue Junsan et al.	1164	Chinese Virtual Herbarium	https://www.cvh.ac.cn/spms/detail.php?id=ed4d68b2
S101	Hovenia dulcis	Huading Temple, Tiantai County, Zhejiang Province	121.102	29.2565	19590713		27904	Chinese Virtual Herbarium	https://www.cvh.ac.cn/spms/detail.php?id=ed4d69eb
S102	Hovenia dulcis	Shangqilichong, Baidian, Guangde, Anhui	119.238	30.7665	19590723	She Menglan et al.	3095	Chinese Virtual Herbarium	https://www.cvh.ac.cn/spms/detail.php?id=ed4d6b26
S103	Hovenia dulcis	Wulian Mountain, Wulian County, Shandong Province	119.408	35.6922	19590719	Zhou Taiyan et al.	5079	Chinese Virtual Herbarium	https://www.cvh.ac.cn/spms/detail.php?id=ed4d6bc3
S104	Hovenia dulcis	Zhenba County, Shaanxi Province	107.901	32.5428	19990721	Wang Qingwa	472	Chinese Virtual Herbarium	https://www.cvh.ac.cn/spms/detail.php?id=42444c5f
S105	Hovenia dulcis	Dashushan, Hefei, Anhui	117.184	31.8469	19961110	Tan Ceming, Xia Qiufu	967016	Chinese Virtual Herbarium	https://www.cvh.ac.cn/spms/detail.php?id=205e7c0c
S106	Hovenia dulcis	Nonggang Nature Reserve, Guangxi	106.967	22.4737	19800511	Nonggang Comprehensive Investigation Team	12166	Chinese Virtual Herbarium	https://www.cvh.ac.cn/spms/detail.php?id=c1a82cf3
S107	Hovenia dulcis	Tianping Mountain, Huaping District, Longsheng County, Guangxi	109.915	25.6347	19840918	Wei Yu-zong, L眉 Qing-hua	20381	Chinese Virtual Herbarium	https://www.cvh.ac.cn/spms/detail.php?id=c1a82d98
S108	Hovenia dulcis	Dingxiao Commune, Xingyi, Guizhou Province	105.051	25.1574	19600709	Guizhou Team	6601	Chinese Virtual Herbarium	https://www.cvh.ac.cn/spms/detail.php?id=eba6c8e7
S109	Hovenia dulcis	Maohongchong, Huaping Forest, Longsheng, Guangxi	109.92	25.6366	19620919	Leung Chou-fen	33010	Chinese Virtual Herbarium	https://www.cvh.ac.cn/spms/detail.php?id=eba6ca33
S110	Hovenia dulcis	Huaiyuan Commune, Yishan County, Guangxi	108.48	24.5719	198010		263	Chinese Virtual Herbarium	https://www.cvh.ac.cn/spms/detail.php?id=f535441d
S112	Hovenia dulcis	Hangzhou Botanical Garden, Zhejiang	120.125	30.2598	20020828	Zhu Qiugui, Liu Qingwen	218	Chinese Virtual Herbarium	https://www.cvh.ac.cn/spms/detail.php?id=e945a207
S113	Hovenia dulcis	Shenxigou, Hongkou Township, Dujiangyan City, Sichuan Province	103.637	31.097	20030922	Zhu Dahai, Wang Yong, Shang Tao	1777	Chinese Virtual Herbarium	https://www.cvh.ac.cn/spms/detail.php?id=e94cb2f0
S114	Hovenia dulcis	In front of Longyun, Dinghu Mountain, Guangdong Province	112.545	23.1739	19631014	Ding Guangqi, Shi Guoliang	1062	Chinese Virtual Herbarium	https://www.cvh.ac.cn/spms/detail.php?id=e98d614f
S115	Hovenia dulcis	Bushan Pavilion, Dinghu, Guangdong	112.553	23.1757	19630528	Ding Guangqi, Shi Guoliang	467	Chinese Virtual Herbarium	https://www.cvh.ac.cn/spms/detail.php?id=e98d61ec
S116	Hovenia dulcis	Bailujiao, Hongzhai Township, Mengzi County, Yunnan Province	103.383	23.3333	19400906	Wang Qiwu	81508	Chinese Virtual Herbarium	https://www.cvh.ac.cn/spms/detail.php?id=e98d6289
S117	Hovenia dulcis	Dongping Village, Datang District, Lingui County, Guangxi Province	110.365	24.3566	19520622	Leung Chou-fen	30619	Chinese Virtual Herbarium	https://www.cvh.ac.cn/spms/detail.php?id=e98d6326
S118	Hovenia dulcis	Wangfang Hanxia Community, Ningdu, Jiangxi	116.13	26.1933	19581017	Hu Qiming	5477	Chinese Virtual Herbarium	https://www.cvh.ac.cn/spms/detail.php?id=d96ac3b8
S121	Hovenia dulcis	Guanshan Linfang, Huanggangshan, Yifeng County, Jiangxi	114.568	28.5046	19750829	Lai Shushen, Li Qihe, Yang Jianguo, Zhang Shaochun	50	Chinese Virtual Herbarium	https://www.cvh.ac.cn/spms/detail.php?id=d96aca77
S122	Hovenia dulcis	Wuyi Mountain, Jiangxi	117.49	27.9462	19580815	Xiamen University Collection Team	4076	Chinese Virtual Herbarium	https://www.cvh.ac.cn/spms/detail.php?id=d96ad441
S124	Hovenia dulcis	Tianquan County, Sichuan Province	102.765	30.0725	19280907	W.P.Fang	3433	Chinese Virtual Herbarium	https://www.cvh.ac.cn/spms/detail.php?id=d99c8519
S125	Hovenia dulcis	Maoxian County, Sichuan Province	103.86	31.6868	19280926	W.P.Fang	5531	Chinese Virtual Herbarium	https://www.cvh.ac.cn/spms/detail.php?id=d99c85b6
S126	Hovenia dulcis	The second group of Dagou Village, Xinglong Township, Dafang County, Guizhou Province	105.669	27.5286	20160523	Wang Yixing	522422160523010LY	Chinese Virtual Herbarium	https://www.cvh.ac.cn/spms/detail.php?id=fa8ce759
S128	Hovenia dulcis	Shibaogou, Yunwei Township, Guizhou Province	104.138	27.2805	20140730	Weining Team	522427140730576LY	Chinese Virtual Herbarium	https://www.cvh.ac.cn/spms/detail.php?id=faa8e7bf
S129	Hovenia dulcis	Guanggu Mountain, Wuzhifeng Township, Ji'an City, Jiangxi Province	113.775	28.4609	20161031	Zhao Wanyi, Liu Zhongcheng, Xu Kewang, Zhang Xinjian, Zhang Jijun, Yang Ping, Ye Fan	Lxp-13-22381	Chinese Virtual Herbarium	https://www.cvh.ac.cn/spms/detail.php?id=20674836
S130	Hovenia dulcis	Taiping Zhongtanxi River Area, Shuifu, Yunnan Province	104.377	28.6113	20020425	Liu Zhengyu	2022129	Chinese Virtual Herbarium	https://www.cvh.ac.cn/spms/detail.php?id=1ffe6114
S131	Hovenia dulcis	Simian Mountain, Jiangjin District, Chongqing	106.397	28.6221	20120708	Jiangjin Team	500116-356-01	Chinese Virtual Herbarium	https://www.cvh.ac.cn/spms/detail.php?id=1ffe61c8
S132	Hovenia dulcis	Huangshan Mountain, Anhui	118.168	30.1304	19260727	undefined	1140	Chinese Virtual Herbarium	https://www.cvh.ac.cn/spms/detail.php?id=f122024a
S133	Hovenia dulcis	Jigong Mountain in Dabie Mountain Area, Shihe District, Xinyang City, Henan Province	114.076	31.8053	20171116	Zhu Xinxin, Yan Minghui, Wang Jun, Shi Linlin, Xu Kun, Wang Yuxin	ZHUXX235	Chinese Virtual Herbarium	https://www.cvh.ac.cn/spms/detail.php?id=1fe39495
S135	Hovenia dulcis	Guangang, Dongzhi County, Anhui	116.941	29.9163	19970924	Tan Ceming	971223	Chinese Virtual Herbarium	https://www.cvh.ac.cn/spms/detail.php?id=f7a3c3fc
S137	Hovenia dulcis	Genzhu Township, Gangbei District, Guigang City, Guangxi	109.497	23.1656	20190502	Ma Zhong-hui, Xu Han-feng, Wang Wen-qiao, Xie Zhi, Lan Gao-yue, Shen Mu-jie	450802190502013LY	Chinese Virtual Herbarium	https://www.cvh.ac.cn/spms/detail.php?id=202be467
S138	Hovenia dulcis	Qinling Mountains to Daba Mountains, Shaanxi Province	109.093	31.9348	20090800	Xue Shuai	40032140	Chinese Virtual Herbarium	https://www.cvh.ac.cn/spms/detail.php?id=efa20132
S139	Hovenia dulcis	Kunyu Mountain, Yantai, Shandong	121.743	37.2642	19970715	Liu Quanru	19970715078	Chinese Virtual Herbarium	https://www.cvh.ac.cn/spms/detail.php?id=efa201d0
S140	Hovenia dulcis	Xiangling, Dongzhi County, Anhui	116.906	30.0006	19970924		971223	Chinese Virtual Herbarium	https://www.cvh.ac.cn/spms/detail.php?id=f5dfaef4
S141	Hovenia dulcis	Laoshan Mountain, Wanggezhuang Town, Laoshan District, Qingdao City, Shandong Province	120.653	36.2346	20110729	Hou Yuantong	11988	Chinese Virtual Herbarium	https://www.cvh.ac.cn/spms/detail.php?id=ee9273dc
S142	Hovenia dulcis	Jiajiang County, Sichuan Province	103.578	29.7438	19970428	Lu Duanzheng		Chinese Virtual Herbarium	https://www.cvh.ac.cn/spms/detail.php?id=f3eb2244
S144	Hovenia dulcis	Gouya, Changping, Beijing	116.193	40.3056	197607	Wang Jinwu	0	Chinese Virtual Herbarium	https://www.cvh.ac.cn/spms/detail.php?id=f3f981e6
S145	Hovenia dulcis	Dabie Mountain, Henan	115.561	31.7411	196307	Cao Songmao	288	Chinese Virtual Herbarium	https://www.cvh.ac.cn/spms/detail.php?id=e2a7bfaa
S146	Hovenia dulcis	Xixia County, Henan Province	111.48	33.3133	195908	Zhang Ziyi	1160	Chinese Virtual Herbarium	https://www.cvh.ac.cn/spms/detail.php?id=e2a7c2b6
S149	Hovenia dulcis	Shangshui County, Henan Province	114.618	33.5489	20080801	Wan Junling	117	Chinese Virtual Herbarium	https://www.cvh.ac.cn/spms/detail.php?id=e2b7b24c
S150	Hovenia dulcis	Huanglianshu, Henan	113.319	33.7416	199807	Xin Zehua	0102	Chinese Virtual Herbarium	https://www.cvh.ac.cn/spms/detail.php?id=e2c97afe
S151	Hovenia dulcis	Tiantan Mountain, Henan	112.284	35.2041	199607	Lv Lizhi	0553	Chinese Virtual Herbarium	https://www.cvh.ac.cn/spms/detail.php?id=e2c97b9a
S153	Hovenia dulcis	Yingshan, Hubei	113.838	31.6222	200707	Wang Jinping	2006020710	Chinese Virtual Herbarium	https://www.cvh.ac.cn/spms/detail.php?id=e2db033d
S155	Hovenia dulcis	Gaolin, Gaowangjie Town, Guzhang County, Hunan	110.091	28.6631	20100715	Xu Liang, Zhang Daigui	400191111	Chinese Virtual Herbarium	https://www.cvh.ac.cn/spms/detail.php?id=f373e371
S156	Hovenia dulcis	Danzhai County, Guizhou Province	107.796	26.2044	198207	Practice Team of Grade 80	038	Chinese Virtual Herbarium	https://www.cvh.ac.cn/spms/detail.php?id=ee085670
S157	Hovenia dulcis	Jinping County, Guizhou	109.207	26.6826	196506	Wang Yu-min	650859	Chinese Virtual Herbarium	https://www.cvh.ac.cn/spms/detail.php?id=ee48ec52
S158	Hovenia dulcis	Zhaizuo, Xiuwen, Guizhou Province	106.723	26.8548	19890715	Class 1 of Forestry Major in 1987		Chinese Virtual Herbarium	https://www.cvh.ac.cn/spms/detail.php?id=f8aac1d2
S159	Hovenia dulcis	Niubeiliang, Yingpan Town, Zhashui County, Shaanxi Province	109.164	33.8567	20120613	Li Si-feng, Li Bin, Zhang Ying, Li Wei-min	17211	Chinese Virtual Herbarium	https://www.cvh.ac.cn/spms/detail.php?id=f5dfb0cc
S160	Hovenia dulcis	Niubeiliang Forest Park, Yingpan Town, Zhashui County, Shaanxi Province	109.044	33.7797	20120613	Li Si-feng, Li Bin, Zhang Ying, Zhou Ya-fu	17066	Chinese Virtual Herbarium	https://www.cvh.ac.cn/spms/detail.php?id=f5dfb16a
S162	Hovenia dulcis	Changsha Commune, Xunyang County, Shaanxi Province	109.48	32.8706	19660904	Shaanxi Qin Investigation Team	0018	Chinese Virtual Herbarium	https://www.cvh.ac.cn/spms/detail.php?id=fbcf52bf
S164	Hovenia dulcis	Hanshui Town, Guixi, Jiangxi	117.197	27.9131		H. L. Yin	0810095	Chinese Virtual Herbarium	https://www.cvh.ac.cn/spms/detail.php?id=5d4abc4b
S167	Hovenia dulcis	Wuchenhe Town, Xin County, Henan Province	114.805	31.7609	20171005	Li Jiamei	01	Chinese Virtual Herbarium	https://www.cvh.ac.cn/spms/detail.php?id=5af1a373
S169	Hovenia dulcis	Nanhu Town, Donggang District, Rizhao City, Shandong Province	119.356	35.4874	20130517	Zuo Daxun, Shan Renhua	461	Chinese Virtual Herbarium	https://www.cvh.ac.cn/spms/detail.php?id=fb92d4c6
S172	Hovenia dulcis	The Third Sub - farm of Kunyu Mountain, Shandong	121.74	37.2886	20120609	Liu Qiong	384	Chinese Virtual Herbarium	https://www.cvh.ac.cn/spms/detail.php?id=fb92d7d2
S174	Hovenia dulcis	Shiliujian, Suolitou Village, Daze Mountain Town, Pingdu City, Shandong Province	120.011	36.9628	20120817	Xin Hua	119	Chinese Virtual Herbarium	https://www.cvh.ac.cn/spms/detail.php?id=fb938040
S177	Hovenia dulcis	Dujialing Village, Donggang District, Rizhao City, Shandong Province	119.478	35.4746	20130517	Hui Shenghua, Qin Lanxiang	462	Chinese Virtual Herbarium	https://www.cvh.ac.cn/spms/detail.php?id=fb98c942
S178	Hovenia dulcis	Luodian County, Guizhou Province	106.76	25.4303	19750607	Huang William, Tu Yulin	97	Chinese Virtual Herbarium	https://www.cvh.ac.cn/spms/detail.php?id=fa627108
S179	Hovenia dulcis	Yuntai Mountain, Shibing, Guizhou Province	108.12	27.1091	19970523	Long Zhizheng	30427	Chinese Virtual Herbarium	https://www.cvh.ac.cn/spms/detail.php?id=4ea0fc8d
S182	Hovenia dulcis	The Medicine Company of Jiahe County, Hunan	112.38	25.5951	19860612	Li Qingshun	59	Chinese Virtual Herbarium	https://www.cvh.ac.cn/spms/detail.php?id=f0a908dc
S183	Hovenia dulcis	Taoyuan County, Hunan	111.495	28.9087	19860624	Wan Zhiwu	860217	Chinese Virtual Herbarium	https://www.cvh.ac.cn/spms/detail.php?id=f0aa7435
S184	Hovenia dulcis	The cultivated hills beside the road in Chengguan Town, Linwu County, Hunan	112.565	25.2814	19860717	Deng Hongquan	102	Chinese Virtual Herbarium	https://www.cvh.ac.cn/spms/detail.php?id=f0ab01c3
S185	Hovenia dulcis	Wangchengpo, Hunan	112.92	28.2176	19610913	Xu Chen		Chinese Virtual Herbarium	https://www.cvh.ac.cn/spms/detail.php?id=f0b0ec24
S186	Hovenia dulcis	Laoshan Mountain, Shandong	120.475	36.1135	197408	Liu Wenliang	74071	Chinese Virtual Herbarium	https://www.cvh.ac.cn/spms/detail.php?id=f0e0349c
S188	Hovenia dulcis	The back river of Manghe Brigade, Sanglin Commune, Yangcheng County, Shanxi Province	112.448	35.2617	19820528	Liu Tianwei, Zeng Zhaofen	261	Chinese Virtual Herbarium	https://www.cvh.ac.cn/spms/detail.php?id=4a6a46d2
S190	Hovenia dulcis	Guniujiang Nature Reserve, Shitai County, Chizhou City, Anhui Province	117.498	30.1579	20171027	Nie Minxiang	ANUB03566	Chinese Virtual Herbarium	https://www.cvh.ac.cn/spms/detail.php?id=f9c627f9
S191	Hovenia dulcis	Laohegou Shabazi, Pingwu County, Sichuan Province	104.729	32.4925	20050809	Zhu Dahai, Yu Yifu, Shu Cheng, Chen Xianghui	0165	Chinese Virtual Herbarium	https://www.cvh.ac.cn/spms/detail.php?id=e2e7f064
S193	Hovenia dulcis	Baoguo Temple, Emei Mountain, Sichuan Province	103.45	29.5744	19420604	Fang Wenpei	18900	Chinese Virtual Herbarium	https://www.cvh.ac.cn/spms/detail.php?id=7c22024f
S194	Hovenia dulcis	Huanggang, Yifeng, Jiangxi	114.555	28.4871	19590814	Professional Group of Aerial Survey Team	1501	Chinese Virtual Herbarium	https://www.cvh.ac.cn/spms/detail.php?id=9bf4c6a1
S195	Hovenia dulcis	Qinling Mountains, Shaanxi Province	107.908	33.7563	19570727	Wu Zhonglun	31347	Chinese Virtual Herbarium	https://www.cvh.ac.cn/spms/detail.php?id=9bf4c8c7
S196	Hovenia dulcis	The south slope of Taibai Mountain, Qinling Mountains, Shaanxi Province	107.822	34.0617	19571001	Huang Quan	3049	Chinese Virtual Herbarium	https://www.cvh.ac.cn/spms/detail.php?id=9bf4ca32
S198	Hovenia dulcis	Langao County, Shaanxi	108.909	32.3129	19560928	Genetics Laboratory	18	Chinese Virtual Herbarium	https://www.cvh.ac.cn/spms/detail.php?id=9bf598ce
S199	Hovenia dulcis	Guangji Temple, Nanyue, Hengshan Mountain, Hunan	112.716	27.3021	19430601	Chen Shaoqing	3443	Chinese Virtual Herbarium	https://www.cvh.ac.cn/spms/detail.php?id=f12204be
S200	Hovenia dulcis	Longwangshan Nature Reserve, Anji County, Huzhou City, Zhejiang Province	119.426	30.4171	20170517	Colleagues in the Herbarium	625	Chinese Virtual Herbarium	https://www.cvh.ac.cn/spms/detail.php?id=78638bc9
S201	Hovenia dulcis	Yankou Town, Xixiang County, Shaanxi Province	107.852	32.9604	19990618	Li Fugui	363	Chinese Virtual Herbarium	https://www.cvh.ac.cn/spms/detail.php?id=787dcab1
S202	Hovenia dulcis	Xiejiawan, Shuangchunpu Town, Shangcheng County, Xinyang City, Henan Province	115.375	31.8822	20210711	Cai Xiuzhen, Li Jun, Shu Huijuan	CXZ342	Chinese Virtual Herbarium	https://www.cvh.ac.cn/spms/detail.php?id=cc7a91b3
S204	Hovenia dulcis	Ma'er Mountain, Wulian, Rizhao, Shandong	119.363	35.7791	20121016	Hui Shenghua, Qin Lanxiang	0121	NSII-China National Specimen Information Infrastructure	http://www.nsii.org.cn/2017/specimen.php?id=18995494
S205	Hovenia dulcis	Yangtian Mountain with Thousand - Buddha Cave, Weifang City, Shandong Province	118.29	36.4667	20120811	Qian Chongshu	181	NSII-China National Specimen Information Infrastructure	http://www.nsii.org.cn/2017/specimen.php?id=18995496
S207	Hovenia dulcis	Gaomi Cotton and Jute Mill, Weifang, Shandong	119.771	36.3904	20120609	Ma Haiyan	1201189	NSII-China National Specimen Information Infrastructure	http://www.nsii.org.cn/2017/specimen.php?id=18995499
S208	Hovenia dulcis	Mingxia Cave, Laoshan City, Shandong Province	120.674	36.1613	20120809	Zang Dekui	121295	NSII-China National Specimen Information Infrastructure	http://www.nsii.org.cn/2017/specimen.php?id=18995733
S209	Hovenia dulcis	Shangqing Palace, Laoshan Mountain, Qingdao City, Shandong Province	120.673	36.1545	20120812	Zang Dekui	121369	NSII-China National Specimen Information Infrastructure	http://www.nsii.org.cn/2017/specimen.php?id=18995774
S210	Hovenia dulcis	Huayan Temple, Qingdao, Shandong	120.686	36.2134	20120923	Zang Dekui	121824	NSII-China National Specimen Information Infrastructure	http://www.nsii.org.cn/2017/specimen.php?id=18995779
S217	Hovenia dulcis	Xikeng, Lechang, Guangdong	113.392	25.2243	19500821	Mai Heyun	20904	NSII-China National Specimen Information Infrastructure	http://www.nsii.org.cn/2017/specimen.php?id=18999415
S219	Hovenia dulcis	Lanfang District, Jiaoling County, Guangdong Province	116.227	24.6452	19841009	Chen Miaosheng	055	NSII-China National Specimen Information Infrastructure	http://www.nsii.org.cn/2017/specimen.php?id=18999417
S220	Hovenia dulcis	Changsheng Village, Changbu Town, Wuhua County, Guangdong Province	115.432	23.7954	19840823	Zhang Huanguang, Song Huiyun	017	NSII-China National Specimen Information Infrastructure	http://www.nsii.org.cn/2017/specimen.php?id=18999418
S221	Hovenia dulcis	Mei County**, Shaanxi Province (The specific content of "" is not clear, so it is translated like this)	107.745	34.2762	19700701	Shaanxi Province Chinese Herbal Medicine Survey Team	408	NSII-China National Specimen Information Infrastructure	http://www.nsii.org.cn/2017/specimen.php?id=19020506
S230	Hovenia dulcis	The first brigade, Qiangsheng Township, Yanbian County, Sichuan Province	101.438	26.9147	19960520	Qin, Yu, Li, Guo	0135	NSII-China National Specimen Information Infrastructure	http://www.nsii.org.cn/2017/specimen.php?id=18272032
S232	Hovenia dulcis	Huanggang, Xiushui County, Jiangxi	114.781	28.8617	19951213	Li Lixin	9609430	NSII-China National Specimen Information Infrastructure	http://www.nsii.org.cn/2017/specimen.php?id=17940364
S234	Hovenia dulcis	Chengguan, Changting County, Fujian Province	116.373	25.8426	19590528	Lin Jingao, Lin Zhiying	3621	NSII-China National Specimen Information Infrastructure	http://www.nsii.org.cn/2017/specimen.php?id=17770739
S237	Hovenia dulcis	Huishui County***, Guizhou Province (The specific content of "" is not clear, so it is translated like this)	106.663	26.1382	19791027	The Fifth Group of Forestry Class of Grade 78 in Guizhou Forestry Junior College	669	NSII-China National Specimen Information Infrastructure	http://www.nsii.org.cn/2017/specimen.php?id=18090838
S245	Hovenia dulcis	Qingzheng County (Qingzhen County), Guizhou Province	106.478	26.562	19861019	Yang Zhongheng	86128	NSII-China National Specimen Information Infrastructure	http://www.nsii.org.cn/2017/specimen.php?id=17087276
S248	Hovenia dulcis	Xima Township, Meitan County, Guizhou Province	107.519	27.9581	19870604	Sun Shaozhou	426	NSII-China National Specimen Information Infrastructure	http://www.nsii.org.cn/2017/specimen.php?id=17087280
S253	Hovenia dulcis	Yuping County, Guizhou	108.913	27.2415	19851215		314	NSII-China National Specimen Information Infrastructure	http://www.nsii.org.cn/2017/specimen.php?id=17087309
S254	Hovenia dulcis	Chishui County, Guizhou Province	105.703	28.5961	19870500	Zhang Jiaxian	87-0052	NSII-China National Specimen Information Infrastructure	http://www.nsii.org.cn/2017/specimen.php?id=17087277
S255	Hovenia dulcis	Suiyang County, Guizhou Province	107.197	27.9531	19870710	Li Shifang	87-331	NSII-China National Specimen Information Infrastructure	http://www.nsii.org.cn/2017/specimen.php?id=17087278
S256	Hovenia dulcis	Daguan, Yunyan District, Guizhou Province	106.671	26.65	19851000	Tu Xiangpu	124	NSII-China National Specimen Information Infrastructure	http://www.nsii.org.cn/2017/specimen.php?id=17087275
S257	Hovenia dulcis	Longli Forest Farm, Longli County, Guizhou Province	106.975	26.4661	20040621		2002207191	NSII-China National Specimen Information Infrastructure	http://www.nsii.org.cn/2017/specimen.php?id=17087263
S259	Hovenia dulcis	Panxian Special Zone, Guizhou Province	104.478	25.7157	19850926	Xie Wenduan, Tang Xingyuan, Pan Xuezhi	2-420-4	NSII-China National Specimen Information Infrastructure	http://www.nsii.org.cn/2017/specimen.php?id=17087282
S261	Hovenia dulcis	Nacun Village, Zisong Township, Songshan District, Ziyun County, Guizhou Province	106.09	25.7616	19870424		669	NSII-China National Specimen Information Infrastructure	http://www.nsii.org.cn/2017/specimen.php?id=17087270
S262	Hovenia dulcis	Liuzhi Special Zone, Guizhou Province	105.483	26.2192	19850522	Su Ping	171	NSII-China National Specimen Information Infrastructure	http://www.nsii.org.cn/2017/specimen.php?id=17087298
S263	Hovenia dulcis	Huangping County**, Guizhou Province (The specific content of "" is not clear, so it is translated like this)	107.924	26.9113	19861001	Wu Guoyun	222	NSII-China National Specimen Information Infrastructure	http://www.nsii.org.cn/2017/specimen.php?id=17087289
S265	Hovenia dulcis	Nacun Village, Zisong Township, Songshan District, Ziyun County, Guizhou Province	106.08	25.7582	19870424		669	NSII-China National Specimen Information Infrastructure	http://www.nsii.org.cn/2017/specimen.php?id=17087271
S266	Hovenia dulcis	Honglong, Pingxi, Huangping County, Guizhou Province	107.779	27.1393	19861001	Wu Guorong	222	NSII-China National Specimen Information Infrastructure	http://www.nsii.org.cn/2017/specimen.php?id=17087294
S267	Hovenia dulcis	The courtyard of Xinmin Township, Songshan District, Ziyun County, Guizhou Province	106.109	25.7152	19870506		854	NSII-China National Specimen Information Infrastructure	http://www.nsii.org.cn/2017/specimen.php?id=17087265
S271	Hovenia dulcis	Yuqian, Zhejiang	119.399	30.1934	19300731	Li Fangzheng	0	NSII-China National Specimen Information Infrastructure	http://www.nsii.org.cn/2017/specimen.php?id=17167741
S274	Hovenia dulcis	Dejiang County, Guizhou Province	108.126	28.2704	19870420	Wang Zhaohong	236	NSII-China National Specimen Information Infrastructure	http://www.nsii.org.cn/2017/specimen.php?id=17087302
S275	Hovenia dulcis	Qingyang Township, Wude District, Shigang County, Guizhou Province	108.465	27.4463	19860812	Collection Group	327	NSII-China National Specimen Information Infrastructure	http://www.nsii.org.cn/2017/specimen.php?id=17087264
S276	Hovenia dulcis	Cangwu, Guangxi	111.542	23.871	19190520	K.K.TSOONG	495	NSII-China National Specimen Information Infrastructure	http://www.nsii.org.cn/2017/specimen.php?id=17167743
S280	Hovenia dulcis	Shizishan, Hualong, Wuhan, Hubei	114.364	30.4818	197705	Chen Zhiyuan	207	NSII-China National Specimen Information Infrastructure	http://www.nsii.org.cn/2017/specimen.php?id=17103740
S281	Hovenia dulcis	mangshan Mountain, Hunan	112.931	24.9423	20160601	Xu Yongfu, Zhang Fan	10039	NSII-China National Specimen Information Infrastructure	http://www.nsii.org.cn/2017/specimen.php?id=17191658
S282	Hovenia dulcis	Yangshan County, Guangdong Province	112.648	24.4709	193209	Tsui,T.M.	761	NSII-China National Specimen Information Infrastructure	http://www.nsii.org.cn/2017/specimen.php?id=16866526
S283	Hovenia dulcis	Emei County, Sichuan Province	103.482	29.6039	1956	K.F.Lee	52862	NSII-China National Specimen Information Infrastructure	http://www.nsii.org.cn/2017/specimen.php?id=16866528
S286	Hovenia dulcis	Nanxiong County, Guangdong Province	114.319	25.1235	19580526	Deng Liang	6174	NSII-China National Specimen Information Infrastructure	http://www.nsii.org.cn/2017/specimen.php?id=16866523
S291	Hovenia dulcis	Guojialou Village, Chenggou, Xunyang County (City), Shaanxi Province	109.529	32.9266	20120507	Li Si-feng, Li Bin, Zhang Ying, Zhou Ya-fu, Hu Hao	16522	NSII-China National Specimen Information Infrastructure	http://www.nsii.org.cn/2017/specimen.php?id=17289858
S301	Hovenia dulcis	Huashan Mountain, Shaanxi	110.078	34.501	195906			NSII-China National Specimen Information Infrastructure	http://www.nsii.org.cn/2017/specimen.php?id=17161653
S318	Hovenia dulcis	Nanchuan (now Chongqing), Sichuan Province	107.106	29.1635	195705	State-owned Nanchuan Medicinal Plantation in Sichuan Province		NSII-China National Specimen Information Infrastructure	http://www.nsii.org.cn/2017/specimen.php?id=15204490
S321	Hovenia dulcis	Longjiang Village, Qiyang, Hunan	111.974	26.4598	19860519	Deng Huahu	570	NSII-China National Specimen Information Infrastructure	http://www.nsii.org.cn/2017/specimen.php?id=15202036
S325	Hovenia dulcis	Gaozhai Village***, Huajiang District, Xing'an County, Guangxi (The specific content of "" is not clear, so it is translated like this)	110.492	25.8615	195306	Guangxi Investigation Team	508	NSII-China National Specimen Information Infrastructure	http://www.nsii.org.cn/2017/specimen.php?id=15685717
S329	Hovenia dulcis	Baojing County, Hunan	109.666	28.706	19860822	Yang Sheng-shui	161	NSII-China National Specimen Information Infrastructure	http://www.nsii.org.cn/2017/specimen.php?id=15202064
S330	Hovenia dulcis	Huaxi County (District), Guiyang City, Guizhou Province	106.676	26.4159	19830727	Practice Team	370	NSII-China National Specimen Information Infrastructure	http://www.nsii.org.cn/2017/specimen.php?id=14923007
S334	Hovenia dulcis	Hengshui, Lingchuan County, Shanxi Province	113.412	35.6408	198705	Shangguan Tieliang	2501	NSII-China National Specimen Information Infrastructure	http://www.nsii.org.cn/2017/specimen.php?id=14987752
S337	Hovenia dulcis	Tongshan Commune (Village), Yuanqu County, Shanxi Province	111.89	35.2741	19720816	Li Weizan		NSII-China National Specimen Information Infrastructure	http://www.nsii.org.cn/2017/specimen.php?id=14988953
S338	Hovenia dulcis	Wanzai County, Jiangxi Province	114.453	28.1121	20130808	Ye Huagu, Zeng Feiyan	LXP10-1423	NSII-China National Specimen Information Infrastructure	http://www.nsii.org.cn/2017/specimen.php?id=15750005
S346	Hovenia dulcis	Anlong County*, Guizhou Province	105.45	25.104	19600617	Guizhou Team	4652	NSII-China National Specimen Information Infrastructure	http://www.nsii.org.cn/2017/specimen.php?id=15728742
S347	Hovenia dulcis	Yangshuo County, Guangxi	110.492	24.7817	195605	Zhong Shuquan	A60652	NSII-China National Specimen Information Infrastructure	http://www.nsii.org.cn/2017/specimen.php?id=15728741
S349	Hovenia dulcis	Chongyi County, Jiangxi Province	114.315	25.6877	19650619	Nie Minxiang, Hu Xiangheng, Song Xuede, Yu Shuiliang	08896	NSII-China National Specimen Information Infrastructure	http://www.nsii.org.cn/2017/specimen.php?id=15728749
S352	Hovenia dulcis	Yuanbao Mountain***, Rongshui County, Guangxi (The specific content of "" is not clear, so it is translated like this)	109.175	25.3954	20041024	Yuanbao Mountain Comprehensive Investigation Team	Y0842	NSII-China National Specimen Information Infrastructure	http://www.nsii.org.cn/2017/specimen.php?id=15728740
S353	Hovenia dulcis	Jiuhua Mountain, Qingyang County, Anhui Province	117.831	30.4849	19590527	Zhang Wei, Wang Huifeng, Li Yongquan, Zhang Chao	5964	NSII-China National Specimen Information Infrastructure	http://www.nsii.org.cn/2017/specimen.php?id=15903333
S360	Hovenia dulcis	Xunwu County, Jiangxi Province	115.654	24.9694	19620810	Yue Junsan et al.	1748	NSII-China National Specimen Information Infrastructure	http://www.nsii.org.cn/2017/specimen.php?id=15903331
S361	Hovenia dulcis	Linqi Town, Chun'an County, Zhejiang Province	119.127	29.8532	19590530	Group 1603	26935	NSII-China National Specimen Information Infrastructure	http://www.nsii.org.cn/2017/specimen.php?id=15903335
S362	Hovenia dulcis	The campus of Yunnan University, Kunming, Yunnan Province	102.857	24.8332	19810606	Wang Baorong	10068	NSII-China National Specimen Information Infrastructure	http://www.nsii.org.cn/2017/specimen.php?id=15488664
S364	Hovenia dulcis	Daxing Village, Zhaizuo Town, Xiuwen County, Guizhou Province	106.716	26.8354	20151007	Guo Zhengke	520123151001429LY	NSII-China National Specimen Information Infrastructure	http://www.nsii.org.cn/2017/specimen.php?id=18854048
S365	Hovenia dulcis	Yunwei Township***, Weining County, Guizhou Province	104.083	27.3038	20140730	Weining Team	522427140730576LY	NSII-China National Specimen Information Infrastructure	http://www.nsii.org.cn/2017/specimen.php?id=18864075
S367	Hovenia dulcis	Leishan County, Guizhou Province	108.085	26.3842	19650613	Huang William	214	NSII-China National Specimen Information Infrastructure	http://www.nsii.org.cn/2017/specimen.php?id=18835002
S368	Hovenia dulcis	Jinzhai County, Lu'an City, Anhui Province	115.94	31.7335	20081031	Min Yunjiang	WX004	NSII-China National Specimen Information Infrastructure	http://www.nsii.org.cn/2017/specimen.php?id=18813071
S370	Hovenia dulcis	Jianning County, Fujian Province	116.853	26.8368	19450623	Lin Laiguan	822	NSII-China National Specimen Information Infrastructure	http://www.nsii.org.cn/2017/specimen.php?id=15794093
S372	Hovenia dulcis	Nanjing County, Fujian Province	117.363	24.5209	19630731	Xiamen University Wuyi Mountain Collection Team	376	NSII-China National Specimen Information Infrastructure	http://www.nsii.org.cn/2017/specimen.php?id=15794100
S377	Hovenia dulcis	Lin'an County, Zhejiang Province	119.732	30.2398		Zhang Dongxu		NSII-China National Specimen Information Infrastructure	http://www.nsii.org.cn/2017/specimen.php?id=15531210
S378	Hovenia dulcis	Hexi Shuhai, Nanjing, Fujian	117.237	24.8824	19570616	Ge Gang, Liu Yizhen	889	NSII-China National Specimen Information Infrastructure	http://www.nsii.org.cn/2017/specimen.php?id=15794086
S379	Hovenia dulcis	Guangze County, Fujian Province	117.34	27.5473	19800929	Ye Guodong	801389	NSII-China National Specimen Information Infrastructure	http://www.nsii.org.cn/2017/specimen.php?id=15794098
S384	Hovenia dulcis	Lingyin, Hangzhou City, Zhejiang Province	120.108	30.2469	19570628	Fang Yunyi	undefined	NSII-China National Specimen Information Infrastructure	http://www.nsii.org.cn/2017/specimen.php?id=15534166
S388	Hovenia dulcis	Shennongjia Nature Reserve, Hubei	110.345	31.4343	20110923	Zhang Daigui	zdg3585(2)	NSII-China National Specimen Information Infrastructure	http://www.nsii.org.cn/2017/specimen.php?id=16630043
S392	Hovenia dulcis	Xinning County, Hunan	110.863	26.4397	19840809	Hu Zhengming	1076	NSII-China National Specimen Information Infrastructure	http://www.nsii.org.cn/2017/specimen.php?id=17167745
S396	Hovenia dulcis	Kaihua County, Zhejiang Province	118.421	29.1432	20160712	Lin Ruchang	030	NSII-China National Specimen Information Infrastructure	http://www.nsii.org.cn/2017/specimen.php?id=17385410
S402	Hovenia dulcis	Xinchang County, Zhejiang Province	120.911	29.5055	20140914	Qiu Yingxiong, Zhang Yonghua, Chen Luyao, Mao Yunrui, Cao Yanan, Guo Rui, Zhu Shanshan	330624140914008LY	NSII-China National Specimen Information Infrastructure	http://www.nsii.org.cn/2017/specimen.php?id=14801221
S404	Hovenia dulcis	Dayi County**, Sichuan Province (The specific content of "" is not clear, so it is translated like this)	103.528	30.5931	20080727	He Xingjin, Zhao Qingsheng	163477	NSII-China National Specimen Information Infrastructure	http://www.nsii.org.cn/2017/specimen.php?id=14840210
S406	Hovenia dulcis	Hongkou Township, Dujiangyan City, Sichuan Province	103.674	31.1222	20090620	He Xingjin, Zhao Qingsheng	211836	NSII-China National Specimen Information Infrastructure	http://www.nsii.org.cn/2017/specimen.php?id=14840206
S407	Hovenia dulcis	Huashuiwan, Dayi County, Sichuan Province	103.253	30.5511	20080730	He Xingjin, Zhao Qingsheng	196142	NSII-China National Specimen Information Infrastructure	http://www.nsii.org.cn/2017/specimen.php?id=14840195
S409	Hovenia dulcis	Wanjia, Chongzhou, Sichuan Province	103.424	30.7631	20080726	He Xingjin, Zhao Qingsheng	163354	NSII-China National Specimen Information Infrastructure	http://www.nsii.org.cn/2017/specimen.php?id=14840168
S410	Hovenia dulcis	The front mountain of Qingcheng Mountain, Dujiangyan City, Sichuan Province	103.574	30.9106	20080706	He Xingjin, Zhao Qingsheng	162051	NSII-China National Specimen Information Infrastructure	http://www.nsii.org.cn/2017/specimen.php?id=14840166
S411	Hovenia dulcis	Liu (Jia) Gou, Ebian, Sichuan Province	103.335	29.2494	20090501	He Xingjin, Zhao Qingsheng	200544	NSII-China National Specimen Information Infrastructure	http://www.nsii.org.cn/2017/specimen.php?id=14840164
S412	Hovenia dulcis	Feige, Xishui County, Guizhou Province	106.516	28.5561	20080719	He Xingjin, Zhao Qingsheng	190026	NSII-China National Specimen Information Infrastructure	http://www.nsii.org.cn/2017/specimen.php?id=14840155
S413	Hovenia dulcis	Longchi Town, Dujiangyan City, Sichuan Province	103.592	31.0269	20080503	He Xingjin, Zhao Qingsheng	156895	NSII-China National Specimen Information Infrastructure	http://www.nsii.org.cn/2017/specimen.php?id=14840110
S414	Hovenia dulcis	Dama, Qianwei County, Sichuan Province	103.874	29.1793	20090609	He Xingjin, Zhao Qingsheng	208134	NSII-China National Specimen Information Infrastructure	http://www.nsii.org.cn/2017/specimen.php?id=14840106
S415	Hovenia dulcis	Lingyan Temple, Dujiangyan, Sichuan Province	103.621	31.0323	20080723	He Xingjin, Zhao Qingsheng	162961	NSII-China National Specimen Information Infrastructure	http://www.nsii.org.cn/2017/specimen.php?id=14840100
S416	Hovenia dulcis	Erwang Temple, Dujiangyan, Sichuan Province	103.617	31.0122	20080708	He Xingjin, Zhao Qingsheng	162156	NSII-China National Specimen Information Infrastructure	http://www.nsii.org.cn/2017/specimen.php?id=14840099
S417	Hovenia dulcis	Pingshan***, Sichuan Province (The specific content of "" is not clear, so it is translated like this)	104.158	28.6594	20090618	He Xingjin, Zhao Qingsheng	208903	NSII-China National Specimen Information Infrastructure	http://www.nsii.org.cn/2017/specimen.php?id=14840092
S418	Hovenia dulcis	Xijiu Town, Xishui, Guizhou Province	106.186	28.1698	20080719	He Xingjin, Zhao Qingsheng	188837	NSII-China National Specimen Information Infrastructure	http://www.nsii.org.cn/2017/specimen.php?id=14840084
S419	Hovenia dulcis	Xiang'e, Dujiangyan, Sichuan Province	103.725	31.0891	20080724	He Xingjin, Zhao Qingsheng	162994	NSII-China National Specimen Information Infrastructure	http://www.nsii.org.cn/2017/specimen.php?id=14840038
S420	Hovenia dulcis	Xinshi Town, Pingshan, Sichuan Province	103.845	28.6637	20090618	He Xingjin, Zhao Qingsheng	208903	NSII-China National Specimen Information Infrastructure	http://www.nsii.org.cn/2017/specimen.php?id=14840030
S422	Hovenia dulcis	bBaihuashan, Beijing	115.598	39.8401	31286	Beijing Normal University	030770	NSII-China National Specimen Information Infrastructure	http://www.nsii.org.cn/2017/specimen.php?id=16637364
S426	Hovenia dulcis	Pujiang County, Zhejiang Province	119.898	29.4587	19510731		10013	NSII-China National Specimen Information Infrastructure	http://www.nsii.org.cn/2017/specimen.php?id=15531214
S427	Hovenia dulcis	Wanxian Mountain, Huixian County, Henan Province	113.629	35.7311	20110705	College of Life Sciences	12341	NSII-China National Specimen Information Infrastructure	http://www.nsii.org.cn/2017/specimen.php?id=14952019
S429	Hovenia dulcis	Binjiang, Qingyuan, Guangdong Province	112.954	23.743	19300907	Huang Zhi	30719	NSII-China National Specimen Information Infrastructure	http://www.nsii.org.cn/2017/specimen.php?id=20211413
S430	Hovenia dulcis	Wengyuan County***, Guangdong Province (The specific content of "" is not clear, so it is translated like this)	114.136	24.3566	19351011	Liu Xinqi	24839	NSII-China National Specimen Information Infrastructure	http://www.nsii.org.cn/2017/specimen.php?id=20211424
S431	Hovenia dulcis	Wuwang, Zongxi Commune, Xunyang County, Ankang, Shaanxi Province	109.625	32.8224	19590819	Li Pei-yuan	10949	NSII-China National Specimen Information Infrastructure	http://www.nsii.org.cn/2017/specimen.php?id=20117815
S432	Hovenia dulcis	Luojia Mountain, Wuhan, Hubei	114.376	30.5411	19600830	Dai Lunying	T2713	NSII-China National Specimen Information Infrastructure	http://www.nsii.org.cn/2017/specimen.php?id=20117816
S433	Hovenia dulcis	Huanglong Temple, Lushan Mountain, Jiujiang, Jiangxi	115.975	29.5564	19740817	Lai Shushen, Hu Xiangheng, Zhang Shaochun	748188	NSII-China National Specimen Information Infrastructure	http://www.nsii.org.cn/2017/specimen.php?id=20117817
S435	Hovenia dulcis	Nanchanyuan Temple, Tianmu Mountain, Lin'an, Zhejiang	119.454	30.3272	19820707	Dong Meixiang	8200525	NSII-China National Specimen Information Infrastructure	http://www.nsii.org.cn/2017/specimen.php?id=20117830
S437	Hovenia dulcis	Doushuai Temple, Shangfang Mountain, Fangshan District, Beijing	115.835	39.6831	19810806	Li Xingxian		NSII-China National Specimen Information Infrastructure	http://www.nsii.org.cn/2017/specimen.php?id=20117841
S444	Hovenia dulcis	Beside the road to Laoyang's Tomb, The Third Sub - factory of Kunyu Mountain Forest Farm, Muping County, Yantai City, Shandong Province	121.728	37.2685	20081012	Bian Fuhua, Lu Xuexin, Ji Wei, Zhao Ruibo	BianFH00038	NSII-China National Specimen Information Infrastructure	http://www.nsii.org.cn/2017/specimen.php?id=19748653
S451	Hovenia dulcis	Lingui District, Guangxi	110.219	25.2443	19560620	Liu Yingcai	70223	NSII-China National Specimen Information Infrastructure	http://www.nsii.org.cn/2017/specimen.php?id=19996793
S454	Hovenia dulcis	Mian County, Shaanxi Province	106.679	33.1598	19420810	K.T.Fu	3858	NSII-China National Specimen Information Infrastructure	http://www.nsii.org.cn/2017/specimen.php?id=19637901
S468	Hovenia dulcis	Yangcheng County***, Shanxi Province (The specific content of "" is not clear, so it is translated like this)	112.421	35.4922	19820526	Liu Tianwei, Zeng Zhaofen	233	NSII-China National Specimen Information Infrastructure	http://www.nsii.org.cn/2017/specimen.php?id=20418955
S471	Hovenia dulcis	On the way from Longmen to Xiaochi, Longyan, Fujian	116.895	25.1375	1951		2409	Chinese Virtual Herbarium	https://www.cvh.ac.cn/spms/detail.php?id=ec450930
S472	Hovenia dulcis	Lanxi, Jianning, Fujian	116.782	26.7469	19450623	Lin Laiguan	822	Chinese Virtual Herbarium	https://www.cvh.ac.cn/spms/detail.php?id=ec450a70
S475	Hovenia dulcis	Yongchun County, Fujian Province	118.3	25.328	19540804	Liu Qiong	3866	Chinese Virtual Herbarium	https://www.cvh.ac.cn/spms/detail.php?id=f940f998
S476	Hovenia dulcis	Qimakeng, Huashui Mountain, Yingde, Guangdong	113.679	24.4468	19430502	Liang Baohan	84481	Chinese Virtual Herbarium	https://www.cvh.ac.cn/spms/detail.php?id=fb9c44ad
