# Supplementary material for: Assessing the impact of climate change on habitat dynamics of Hovenia dulcis in China using the MaxEnt model
Source: Front Plant Sci. 2025 Oct 21;16:1641811. doi: 10.3389/fpls.2025.1641811 (PMC12584561; doi:10.3389/fpls.2025.1641811)
Supplement: Supplementary Table 3 — Distribution information of H. dulcis based on 191 valid occurrence points. [file Table3.xlsx]

## Sheet: 北枳椇确定分布点原稿
Supplementary Table 3. Distribution information of H. dulcis based on 191 valid occurrence points.
FID	OBJECTID	species	longitude	latitude
0	3	Hovenia dulcis	121.728	37.2685
1	5	Hovenia dulcis	121.102	29.2565
2	6	Hovenia dulcis	120.911	29.5055
3	7	Hovenia dulcis	120.879	24.3333
4	10	Hovenia dulcis	120.673	36.1545
5	13	Hovenia dulcis	120.125	30.2598
6	15	Hovenia dulcis	120.011	36.9628
7	16	Hovenia dulcis	119.898	29.4587
8	17	Hovenia dulcis	119.771	36.3904
9	18	Hovenia dulcis	119.732	30.2398
10	19	Hovenia dulcis	119.478	35.4746
11	22	Hovenia dulcis	119.426	30.4171
12	23	Hovenia dulcis	119.408	35.6922
13	24	Hovenia dulcis	119.399	30.1934
14	27	Hovenia dulcis	119.238	30.7665
15	28	Hovenia dulcis	119.127	29.8532
16	29	Hovenia dulcis	118.421	29.1432
17	30	Hovenia dulcis	118.3	25.328
18	31	Hovenia dulcis	118.29	36.4667
19	32	Hovenia dulcis	118.168	30.1304
20	33	Hovenia dulcis	117.831	30.4849
21	34	Hovenia dulcis	117.498	30.1579
22	35	Hovenia dulcis	117.49	27.9462
23	36	Hovenia dulcis	117.363	24.5209
24	37	Hovenia dulcis	117.34	27.5473
25	39	Hovenia dulcis	117.237	24.8824
26	40	Hovenia dulcis	117.197	27.9131
27	41	Hovenia dulcis	117.184	31.8469
28	42	Hovenia dulcis	116.941	29.9163
29	44	Hovenia dulcis	116.899	27.066
30	45	Hovenia dulcis	116.895	25.1375
31	47	Hovenia dulcis	116.782	26.7469
32	48	Hovenia dulcis	116.373	25.8426
33	50	Hovenia dulcis	116.227	24.6452
34	52	Hovenia dulcis	116.154	40.2367
35	53	Hovenia dulcis	116.13	26.1933
36	54	Hovenia dulcis	115.975	29.5564
37	56	Hovenia dulcis	115.94	31.7335
38	58	Hovenia dulcis	115.832	39.684
39	59	Hovenia dulcis	115.746	31.1026
40	60	Hovenia dulcis	115.654	24.9694
41	61	Hovenia dulcis	115.598	39.8401
42	62	Hovenia dulcis	115.561	31.7411
43	63	Hovenia dulcis	115.511	30.6677
44	66	Hovenia dulcis	115.432	23.7954
45	69	Hovenia dulcis	115.405	39.672
46	70	Hovenia dulcis	115.375	31.8822
47	71	Hovenia dulcis	115.362	39.3707
48	72	Hovenia dulcis	115.231	29.0189
49	74	Hovenia dulcis	114.879	28.6463
50	75	Hovenia dulcis	114.805	31.7609
51	76	Hovenia dulcis	114.781	28.8617
52	77	Hovenia dulcis	114.62	28.6174
53	78	Hovenia dulcis	114.618	33.5489
54	81	Hovenia dulcis	114.453	28.1121
55	83	Hovenia dulcis	114.369	28.5006
56	84	Hovenia dulcis	114.364	30.4818
57	86	Hovenia dulcis	114.319	25.1235
58	87	Hovenia dulcis	114.315	25.6877
59	88	Hovenia dulcis	114.263	27.5032
60	89	Hovenia dulcis	114.217	26.2555
61	90	Hovenia dulcis	114.21	25.9816
62	91	Hovenia dulcis	114.136	24.3566
63	92	Hovenia dulcis	114.118	28.9158
64	93	Hovenia dulcis	114.076	31.8055
65	94	Hovenia dulcis	114.07	25.3869
66	95	Hovenia dulcis	114.064	37.7555
67	96	Hovenia dulcis	113.991	37.4009
68	97	Hovenia dulcis	113.838	31.6222
69	98	Hovenia dulcis	113.775	28.4609
70	99	Hovenia dulcis	113.679	24.4468
71	100	Hovenia dulcis	113.629	35.7311
72	102	Hovenia dulcis	113.392	25.2243
73	103	Hovenia dulcis	113.388	35.4515
74	105	Hovenia dulcis	113.319	33.7416
75	106	Hovenia dulcis	113.295	32.4154
76	107	Hovenia dulcis	113.279	28.1067
77	108	Hovenia dulcis	113.255	25.9394
78	109	Hovenia dulcis	112.954	23.743
79	110	Hovenia dulcis	112.941	28.1896
80	111	Hovenia dulcis	112.931	24.9423
81	113	Hovenia dulcis	112.716	27.3021
82	114	Hovenia dulcis	112.648	24.4709
83	115	Hovenia dulcis	112.565	25.2814
84	117	Hovenia dulcis	112.545	23.1739
85	118	Hovenia dulcis	112.448	35.2617
86	120	Hovenia dulcis	112.421	35.4922
87	121	Hovenia dulcis	112.38	25.5951
88	123	Hovenia dulcis	112.011	33.7089
89	124	Hovenia dulcis	111.974	26.4598
90	125	Hovenia dulcis	111.965	33.4198
91	126	Hovenia dulcis	111.904	25.2225
92	127	Hovenia dulcis	111.89	35.2741
93	128	Hovenia dulcis	111.79	33.2665
94	129	Hovenia dulcis	111.542	23.871
95	130	Hovenia dulcis	111.495	28.9087
96	131	Hovenia dulcis	111.48	33.3133
97	133	Hovenia dulcis	111.055	34.0599
98	134	Hovenia dulcis	111.05	33.7762
99	135	Hovenia dulcis	110.863	26.4397
100	136	Hovenia dulcis	110.672	26.029
101	137	Hovenia dulcis	110.638	33.7463
102	139	Hovenia dulcis	110.492	24.7817
103	140	Hovenia dulcis	110.482	25.8594
104	141	Hovenia dulcis	110.365	24.3566
105	142	Hovenia dulcis	110.345	31.4343
106	143	Hovenia dulcis	110.327	33.6959
107	144	Hovenia dulcis	110.299	25.0119
108	145	Hovenia dulcis	110.228	29.9209
109	146	Hovenia dulcis	110.219	25.2443
110	147	Hovenia dulcis	110.162	26.5884
111	148	Hovenia dulcis	110.091	28.6631
112	149	Hovenia dulcis	110.078	34.501
113	151	Hovenia dulcis	109.915	25.6347
114	153	Hovenia dulcis	109.855	31.9071
115	154	Hovenia dulcis	109.666	28.706
116	155	Hovenia dulcis	109.625	32.8224
117	157	Hovenia dulcis	109.497	23.1656
118	159	Hovenia dulcis	109.369	32.3948
119	160	Hovenia dulcis	109.207	26.6826
120	161	Hovenia dulcis	109.175	25.3954
121	162	Hovenia dulcis	109.164	33.8567
122	163	Hovenia dulcis	109.093	31.9348
123	165	Hovenia dulcis	108.986	33.9976
124	167	Hovenia dulcis	108.913	27.2415
125	168	Hovenia dulcis	108.909	32.3129
126	169	Hovenia dulcis	108.807	31.9845
127	171	Hovenia dulcis	108.636	27.6943
128	172	Hovenia dulcis	108.48	24.5719
129	173	Hovenia dulcis	108.465	27.4463
130	174	Hovenia dulcis	108.126	28.2704
131	175	Hovenia dulcis	108.12	27.1091
132	176	Hovenia dulcis	108.085	26.3842
133	177	Hovenia dulcis	107.924	26.9113
134	178	Hovenia dulcis	107.908	33.7563
135	179	Hovenia dulcis	107.901	32.5428
136	181	Hovenia dulcis	107.852	32.9604
137	182	Hovenia dulcis	107.822	34.0617
138	183	Hovenia dulcis	107.796	26.2044
139	184	Hovenia dulcis	107.779	27.1393
140	185	Hovenia dulcis	107.745	34.2762
141	186	Hovenia dulcis	107.519	27.9581
142	187	Hovenia dulcis	107.197	27.9531
143	188	Hovenia dulcis	107.106	29.1635
144	189	Hovenia dulcis	106.975	26.4661
145	190	Hovenia dulcis	106.967	22.4737
146	191	Hovenia dulcis	106.932	33.0022
147	192	Hovenia dulcis	106.76	25.4303
148	194	Hovenia dulcis	106.716	26.8354
149	195	Hovenia dulcis	106.679	33.1598
150	196	Hovenia dulcis	106.676	26.4159
151	197	Hovenia dulcis	106.671	26.65
152	198	Hovenia dulcis	106.663	26.1382
153	199	Hovenia dulcis	106.548	34.3566
154	201	Hovenia dulcis	106.478	26.562
155	202	Hovenia dulcis	106.397	28.6221
156	203	Hovenia dulcis	106.186	28.1698
157	204	Hovenia dulcis	106.109	25.7152
158	206	Hovenia dulcis	105.703	28.5961
159	207	Hovenia dulcis	105.685	25.3329
160	208	Hovenia dulcis	105.669	27.5286
161	209	Hovenia dulcis	105.624	33.7183
162	210	Hovenia dulcis	105.541	34.967
163	211	Hovenia dulcis	105.483	26.2192
164	213	Hovenia dulcis	105.429	27.5974
165	214	Hovenia dulcis	105.311	24.9805
166	215	Hovenia dulcis	105.051	25.1574
167	216	Hovenia dulcis	104.729	32.4925
168	217	Hovenia dulcis	104.478	25.7157
169	218	Hovenia dulcis	104.377	28.6113
170	219	Hovenia dulcis	104.158	28.6594
171	220	Hovenia dulcis	104.138	27.2805
172	222	Hovenia dulcis	103.948	29.219
173	224	Hovenia dulcis	103.86	31.6868
174	225	Hovenia dulcis	103.845	28.6637
175	226	Hovenia dulcis	103.725	31.0891
176	232	Hovenia dulcis	103.578	29.7438
177	233	Hovenia dulcis	103.574	30.9106
178	234	Hovenia dulcis	103.528	30.5931
179	236	Hovenia dulcis	103.45	29.5744
180	237	Hovenia dulcis	103.424	30.7631
181	238	Hovenia dulcis	103.34	23.3554
182	239	Hovenia dulcis	103.335	29.2494
183	240	Hovenia dulcis	103.253	30.5511
184	241	Hovenia dulcis	102.99	29.9791
185	242	Hovenia dulcis	102.857	24.8332
186	243	Hovenia dulcis	102.765	30.0725
187	244	Hovenia dulcis	102.749	25.1461
188	245	Hovenia dulcis	101.811	27.2827
189	246	Hovenia dulcis	101.438	26.9147
190	247	Hovenia dulcis	97.755	24.6256
