# Supplementary material for: Assessing the impact of climate change on habitat dynamics of Hovenia dulcis in China using the MaxEnt model
Source: Front Plant Sci. 2025 Oct 21;16:1641811. doi: 10.3389/fpls.2025.1641811 (PMC12584561; doi:10.3389/fpls.2025.1641811)
Supplement: Supplementary Table 4 — Area of different suitable habitat types in Chinese provinces. [file Table4.xlsx]

## Sheet: Sheet1
Supplementary Table 4. Area of different suitable habitat types in Chinese provinces.
current	Province	Low suitability habitat	Moderate suitability habitat	High suitability habitat
1	Beijing	22723.5	95047.7	85364.2
2	Tianjin	16276	79979.2	79544.5
3	Hebei	80534.6	82345.7	75656.6
4	Shanxi	30982.3	58632.1	74714.8
5	Inner Mongolia Autonomous Region	19584.3	73048.6	70778.7
6	Liaoning	7630.86	48634.7	62495.8
7	Jilin	48707.1	49673.1	45398.8
8	Heilongjiang	82007.6	95434.1	45133.2
9	Shanghai	11398	42404.4	40931.4
10	Jiangsu	15793	31706.7	34049.1
11	Zhejiang	40617.4	44770.9	30764.9
12	Anhui	41776.6	35304.8	21298.8
13	Fujian	199296	41535.1	11035.8
14	Jiangx	46920.1	22144	6544.19
15	Shandong	36270.7	47306.5	4491.58
16	Henan	46582.1	19149.6	3090.98
17	Hubei	40520.8	18376.8	1448.9
18	Hunan	41003.8	7244.49	313.93
19	Guangdong	17652.4	1811.12	265.63
20	Guangxi Zhuang Autonomous Region	27601.5	5167.74	217.33
21	Hainan	37961.1	1038.38	24.15
22	Chongqing	8210.42	1376.45	0
23	Sichuan	869.34	0	0
24	Guizhou	96.59	0	0
25	Yunnan	120.74	0	0
26	Tibet Autonomous Region	724.45	0	0
27	Shaanxi	0	0	0
28	Gansu	0	0	0
29	Qinghai	3646.39	0	0
30	Ningxia Hui Autonomous Region	48.3	0	0
31	Xinjiang Uygur Autonomous Region	2487.27	24.15	0
32	Taiwan Province	0	0	0
33	Hong Kong Special Administrative Region	386.37	0	0
34	Macao Special Administrative Region	0	0	0
