# Supplementary material for: Assessing the impact of climate change on habitat dynamics of Hovenia dulcis in China using the MaxEnt model
Source: Front Plant Sci. 2025 Oct 21;16:1641811. doi: 10.3389/fpls.2025.1641811 (PMC12584561; doi:10.3389/fpls.2025.1641811)
Supplement: Supplementary Table 5 — Total suitable habitat area in various provinces of China across different periods (sum of medium and high suitable habitat areas). [file Table5.xlsx]

## Sheet: Sheet1
Supplementary Table 5. Total suitable habitat area in various provinces of China across different periods (sum of medium and high suitable habitat areas).
Province	current	12650	12690	58590
Beijing	1376.45	5433.37	5747.29	5988.78
Tianjin	0	362.22	338.08	217.33
Hebei	7558.42	20622.7	23955.1	24244.9
Shanxi	22240.6	37816.2	44094.8	53488.5
Inner Mongolia Autonomous Region	0	0	48.3	217.33
Liaoning	1062.53	11325.5	13788.7	15744.7
Jilin	0	24.15	48.3	555.41
Heilongjiang	0	0	0	0
Shanghai	0	0	0	0
Jiangsu	5385.07	2173.35	4008.62	1521.34
Zhejiang	83335.8	78482	80679.5	82659.6
Anhui	56603.6	53754.1	53464.3	48031
Fujian	111130	110889	110285	108450
Jiangxi	143827	149864	149985	150178
Shandong	51798.1	43877.5	51242.7	37067.6
Henan	75535.9	67180.6	68218.9	61167.6
Hubei	133347	129290	128493	113473
Hunan	180412	191931	189081	187705
Guangdong	95071.9	78240.5	74932.2	72082.7
Guangxi Zhuang Autonomous Region	140567	107677	97655.7	87923.9
Hainan	0	0	0	0
Chongqing	65755.8	69619.5	58680.4	63775.7
Sichuan	158002	152521	149888	147498
Guizhou	159524	161576	162953	160731
Yunnan	52570.8	49769.6	58076.7	57424.7
Tibet Autonomous Region	19825.8	20115.5	21298.8	21854.2
Shaanxi	115356	124847	131294	136655
Gansu	28688.2	38347.5	45012.4	55082.3
Qinghai	0	0	0	0
Ningxia Hui Autonomous Region	24.15	193.19	265.63	555.41
Xinjiang	0	9	0	0
Uygur Autonomous Region	0	0	0	0
Taiwan Province	2076.75	1642.08	1231.56	1086.67
Hong Kong Special Administrative Region	0	0	0	0
Macao Special Administrative Region	0	0	0	0
