# Supplementary material for: Assessing the impact of climate change on habitat dynamics of Hovenia dulcis in China using the MaxEnt model
Source: Front Plant Sci. 2025 Oct 21;16:1641811. doi: 10.3389/fpls.2025.1641811 (PMC12584561; doi:10.3389/fpls.2025.1641811)
Supplement: Supplementary Table 6 — Change rate of suitable habitats in some provinces and observed values of different meteorological factors. [file Table6.xlsx]

## Sheet: Sheet1
Supplementary Table 6. Change rate of suitable habitats in some provinces and observed values of different meteorological factors.
Province	△12650S/current	△12690S/current	△58550S/current	△58590S/current	Atmospheric pressure (hPa)	Atmospheric pressure at sea level (hPa)	Maximum Pressure(hPa)	Minimum Pressure (hPa)	Temperature (℃)	Mean maximum temperature (℃)	Mean minimum temperature (℃)	Relative humidity (%)	Minimum Relative Humidity (%)	2-Minute Mean Wind Speed (m/s)	Maximum Wind Speed (m/s)	Wind Direction (Angle) of Maximum Wind Speed) (°)	Extreme Wind Speed (m/s)	Wind Direction of Extreme Wind Speed (°)	Annual 24-hour Precipitation (20:00-20:00 Local Time) (mm)	24-hour Precipitation (08-08h) (mm)
Hunan	0.0638469	0.0480525	0.040423	0.0536742	994.812	1015.43	1020.81	974.775	18.62	23.1883	15.33	77.0075	16.4167	2.1425	13.15	202.667	22.2167	200.583	1400.49	1400.76
Jiangxi	0.0419745	0.042814	0.0441572	0.0285426	1005.26	1015.01	1029.37	983.233	19.9346	24.468	16.6313	74.0592	14.3333	1.98385	10.7067	197.333	21.1867	152.067	1588.96	1624.55
Shaanxi	0.0822692	0.138162	0.184635	0.112832	908.609	1016.9	930.2	891.967	12.5356	18.6011	7.65333	62.1333	8.66667	1.96111	11.6667	184.556	20.5	258.444	730.8	730.244
Gansu	0.3367	0.569024	0.920034	1.2138	833.068	1016.85	853.99	819.28	9.36964	16.6323	3.83833	51.0593	2.9	2.33037	12.48	228.667	21.3833	250.967	297.936	313.023
Shanxi	0.700326	0.982628	1.40499	1.47014	929.645	1017.41	952.96	911.08	11.7727	18.7207	5.812	56.762	4.73333	2.10714	12.84	277.333	22.8133	258.067	512.527	512.333
Hebei	1.72843	2.16933	2.20767	2.84984	988.913	1017.04	1017.29	967.633	12.5386	279.63	7.76133	57.6493	6.26667	2.05786	12.4667	281.4	23.2933	243	657.46	603.823
Sichuan	-0.0346936	-0.0513526	-0.0664833	-0.122574	764.997	1009.71	765.771	736.948	10.987	18.4171	5.5519	63.527	7	2.0625	12.6714	275.619	21.8905	244.19	835.533	835.762
Guangxi ZhuangAutonomous	-0.23398	-0.305274	-0.374506	-0.511252	994.602	1012.67	1015.81	975.516	22.0121	26.5047	18.9753	76.3805	17.1579	2.24222	12.5737	117.053	22.7158	136.579	1529.18	1529.61
Hubei	-0.0304238	-0.0363999	-0.14904	-0.139986	990.332	1015.79	1017.09	970.375	17.5317	22.495	13.8242	75.3833	14.9167	1.56417	9.56667	90.5	18.1333	147.167	1081.1	1081.3
Fujian	-0.00217297	-0.00760539	-0.0241199	-0.0682312	995.715	1014.3	1014.79	972.9	21.2742	26.1558	18.05	75.2325	14.5	2.02	12.0667	200.417	21.2167	165.167	1438.12	1437.82
Guangdong	-0.177038	-0.211836	-0.241808	-0.468123	1005.05	1013.42	1023.75	986.108	22.6733	27.1531	19.7092	75.1183	19.5385	2.23	11.2	214.308	20.3231	178.462	1800.04	1800.02
Zhejiang	-0.058244	-0.0318748	-0.00811359	-0.00434657	1010.16	1015.89	1032.64	983.892	18.915	23.21	15.72	75.2933	13.9167	1.865	10.5167	126.417	20.7083	192.667	1756.31	1726.62
Henan	-0.110614	-0.096867	-0.190217	-0.321292	1000.62	1016.42	1029.33	979.367	16.5025	21.7892	12.1867	65.335	8.08333	2.0225	11.2917	228.917	20.325	185.667	1001.08	1000.88
Anhui	-0.0503413	-0.0554608	-0.151451	-0.0132253	1009.56	1016	1037.31	986.627	17.04	22.2607	12.8867	72.948	12.6667	2.242	11.8733	189	20.2733	180.733	1097.87	1097.82
Shandong	-0.152914	-0.0107226	-0.284382	-0.587879	1009.7	1016.76	1036.84	986.75	14.7739	19.7894	10.5817	65.5156	10.4444	2.58167	12.5611	221.056	22.9556	256.333	861.606	861.589
